# Supplementary material for: Effects of precarious work on symptomatology of anxiety and depression in Chilean workers, a cross sectional study
Source: BMC Public Health. 2021 May 17;21:927. doi: 10.1186/s12889-021-10952-0 (PMC8127182; doi:10.1186/s12889-021-10952-0)
Supplement: Supplementary file 1 — Additional file 1. [file 12889_2021_10952_MOESM1_ESM.xlsx]

## Sheet: ENETS_2009_2010
IDENTIFICADOR	e2	fnac_1	fnac_2	fnac_3	region	zona	a0	a1	a2	a3	a4	a4e	a5	a6	a7	a7ciuo	a8	a8ciiu	a9	a10	a11	a12	a12e	a13	a13e	a14	a15	a16	a17	a18	a19	a20	a21	a22	a23	a24	a25	a26	a27	a27n	a28	a29	a29e	a29a	a30	a31	a32	a33	a34
1	1	15	1	1949	1	1	1						1	5	AGENTE ADUANERO	3441	ADUANERA	52290	3	3	2			1	5	2		1	1	1	1	1	1	1	6				2								2	4	1
2	1	3	1	1970	1	1	2	2	1				3		EMPLEADO PORTUARIO AMARRADOR DE BUQUES	9333	TRANSPORTE Y COMUNICACIÃ³N	52220	4	4	2			2		1	2	2	2	2	2	3	2	1	4	1	1	1	2			1		1	2	2
3	1	13	2	1960	1	1	1						3		JORNAL	9313	CONSTRUCCIÃ³N	41000	6	6	2			2		1	1	3	3	3	3	3	3	2	1	1	2	2	1	2	2	3		1	2	1
4	1	2	5	1980	1	1	1						2	0	TAXISTA	8322	8	49221	1	1	2			2		2		88	88	1	1	1	2	1	5				2			99		99	99	2	2	4	2
5	2	5	1	1986	1	1	1						3		VENDEDORA	5220	7	47100	2	2	2			2		1	1	3	3	2	3	3	2	1	3	1	1	1	2			1		1	2	2
6	2	1	3	1973	1	1	1						3		propaganda de las campaÃ±as electorales	5210	1	94920	9	8	2			2		1	1	3	3	3	3	3	2	1	2	2			2			1		1	1	2
7	2	2	9	1961	1	1	1						2	0	vendedora amulante	9110	7	47991	1	1	2			2		2		99	88	88	88	1	3	1	5				2			99		99	99	2	2	3	2
8	1	2	2	1986	1	1	2	1					3		mecanica de barcos	7233	1	81100	88	9	2			2		1	1	3	3	3	3	3	2	1	4	1	2	2	2			1		1	2	2
9	2	2	2	1964	1	1	1						2	0	vendedor ambulante de reposteria	9111	1	47991	1	1	2			2		2		1	1	1	1	1	3	1	1				2			99		99	99	2	2	4	2
10	2	1	8	1981	1	1	1						5		CUIDA A UN FAMILIAR	9131		97001		2				2		1	1	3	3	3	3	3	2	1	1	1	3	3	2			1		2	2	2
11	1	1	6	1968	1	1	2	2	2	2	2	2	3		CAJERO AUXILIAR	4211	CUIDADO DE AUTOS	52211	88	2	2			2		2		3	3	3	3	2	2	2	3	1	1	1	2			1		2	2	1
12	2	3	8	1957	1	1	1						5		CUIDADO DE ANCIANA	9131		97001		1				2		1	1	3	2	2	3	3	2	1	4	2			2			4	SOBRINOS	1	2	2
13	2	25	11	1963	1	1	2	2	2	1			3		ATENCION PUBLICO	5220	MODULO ZONA FRANCA	47717	3	3	2			2		1	2	3	3	3	3	3	3	1	2	1	88	88	2			1		1	2	2
14	1	2	9	1981	1	1	2	2	1				1	30	FISCALIZADOR	3431	FISCALIZAR	80109	5	5	2			88		1	2	2	2	2	2	1	2	1	2				2								1	1	2
15	2	9	8	1976	1	1	1						3		SOCIOLOGA	2442	10	84120	88	5	1	2		1	2	1	1	3	3	2	3	3	2	1	3			2	2			1		2	2	2
16	1	1	3	1962	1	1	1						1	5	ELECTRO MECANICO	7241	PRESTA SERVICIO A EMPRESAS	45201	3	3	2			1	5	2		1	1	1	1	1	1	1	6				2								2	3	2
17	1	1	8	1962	1	1	1						3		minero	7111	3	7290	3	3	2			2		1	1	3	3	1	3	3	2	1	4	1	1	1	2			1		3	2	2
18	1	17	5	1946	1	1	1						3		VIALIDAD ADMINISTRATIVO	4133	8	84130	9	8	2			1	40	1	1	1	2	1	3	2	1	1	6	1	1	1	2			1		1	2	2
19	2	1	1	1962	1	1	2	2	2	1			3		vendedora en una farmacia	5220	1	47721	9	4	2			1	4	1	1	3	3	3	3	2	1	1	6	1	1	1	2			1		1	2	2
20	2	1	8	1971	1	1	1						3		auxiliar de aseo	9132	1	81210	5	5	2			2		1	1	3	3	3	3	3	2	1	3	1	1	1	2			1		1	2	2
21	1	2	1	1989	1	1	1						3		PROFESOR MEDIA	2300	1	85210	88	5	2			2		1	1	3	3	3	3	3	1	1	2	1	1	1	2			1		1	2	2
22	1	25	2	1942	1	1	1						2	0	ARTESANÃ­A	7330	1	47736	1	1	2			2		2		99	3	3	1	1	3	1	3				2			88		99	99	2	2	3	2
23	2	1	5	1957	1	1	1						3		LIMPIEZA	9132	PRESTA SERVICIOS DE ASEO	81210	8	7	2			1	40	1	1	2	2	3	3	2	3	2	2	1	2	2	1	2	4	1		1	1	1
24	1	9	8	1952	1	1	1						2	100	CONSULTOR COMERCIO EXTERIOR	2419	7	70200	7	7	2			1	13	2		1	1	1	1	1	1	1	3				2			1		2	1	1	1	1	1
25	2	1	3	1959	1	1	1						6		VENTA AL PUBLICO	5220	PUESTO DE ROPA	47820	2	2	2											3	3	1	1				2			4	HIJA	2
26	1	2	5	1963	1	1	1						2	2	VENTAS	5220	ALMACEN DE ABARROTES	47114	2	2	2			1	2	2		1	1	1	1	2	1	1	3				2			99		99	2	2	2	3	2
27	2	8	7	1962	1	1	1						2	0	MANEJA SU PROPIO TAXI	8322	TRANSPORTE DE PERSONAS	49221	1	1	2			2		2		1	1	1	1	1	2	1	6				2			99		99	2	2	2	3	2
28	1	1	1	1955	1	1	2	2	2	2	2	3	3		CONDUCTOR	8323	TRASLADO PASAJEROS	49210	88	88	2			2		2		3	3	3	3	3	1	1	1	1	1	1	2			1		1	2	2
29	2	21	7	1984	1	1	2	2	2	1			3		LOCAL DE COMIDA RAPIDA	5220	GASTRONOMICA	56101	7	4	2			2		2		3	3	3	3	3	2	1	3	1	1	1	1	2	4	1		2	2	2
30	2	12	4	1972	1	1	1						3		AUXILIAR DE ASEO	9132	EMPRESA CONTRATISTA DE ASEO	81210	5	5	2			1	2	1	1	3	3	3	3	3	1	1	3	1	1	1	2			1		1	2	2
31	1	16	7	1957	1	1	1						3		CHOFER TAXI COLECTIVO	8322	TRANSPORTE DE PASAJEROS	49221	1	1	2			2		1	1	3	3	2	3	3	1	1	6	3			2			1		88	2	2
32	1	10	8	1985	1	1	1						3		RETIRO Y DISTRIBUICION DE MECADERIA	9333	EMPRESA DE TRASPASO ZOFRI	45000	4	4	2			2		1	1	3	3	3	3	3	1	1	4	1	1	1	2			1		1	2	2
33	1	8	9	1978	1	1	1						2	2	CARGADOR DE CONTAINER CARGAR Y DEDVARGAR	9333	IMPORTADORAS	49239	2	2	2			2		1	1	3	3	3	3	3	3	1	2				2			88		1	1	2	2	4	2
34	2	1	1	1963	1	1	2	2	2	1			3		ENCUESTADORA CAMINABA MUCHO HIBA A MUCHAS DIRECCIÃ³NES RECOLECTABA DATOSY	4143	10	73200	7	7	2			2		1	1	3	3	3	3	3	3	2	1	2			2			4	CON LA SUPEBISORA	1	2	2
35	1	1	1	1976	1	1	2	2	2	1			3		TRIPULANTE NAVEGAR PESCAR TRASLADO DE IMPLEMENTACION PARA LA EMBARCACION	9213	2	3119	9	8	2			1	10	1	1	2	3	3	3	2	3	1	6	1	1	1	1	6	4	1		1	2	2
36	1	5	1	1947	1	1	2	2	2	1			3		movilizador decontainer en el puerto desgancha contenedores descarga cargan caja cargan camiones y descarga n	8333	1	50120	9	5	2			2		1	1	1	2	2	3	3	3	2	5	1	3	5	2			1		1	1	1
37	2	2	8	1980	1	1	1						3		SOY EDUCADORA TECNICA DE PARBULOS	3320	JARDIN INFANTIL	85100	4	4	2			2		1	1	1	2	1	2	3	1	1	4	1	1	1	2			1		1	2	2
38	1	8	1	1974	1	1	1						3		PINTOR PINTO REJAS CASAS EN UN CONDOMINIO I MANEJO BROCHAS TRABAJO LA MAYOR PARTE DEL TIEMPO DE PIE	7141	6	43301	9	4	2			2		1	1	3	3	3	3	3	3	2	3	1	3	3	1	6	4	1		1	1	2
39	2	3	4	1985	1	1	1						3		asistente de laboratista dental ayudo a reparar protesis dentales ordenar ayudr en lo necesario	5132	1	32500	88	4	2			2		1	1	2	3	2	2	3	1	1	1	1	1	1	1	1	1	1		1	2	2
40	2	25	8	1975	1	1	2	1					6		CUIDADO A FAMILIAR	9131	CUIDADO FAMILIAR	97001	1	1	2											3	3	1	1				2			99		99
41	1	21	5	1980	1	1	2	2	2	1			3		JORNAL	7122	6	41000	88	5	2			2		1	1	3	3	3	3	3	2	2	1	2			1	1	2	1		1	2	2
42	1	3	6	1981	1	1	2	2	2	2	2	3	6		ESTIPELANTE AEREO	5111	ESTIPULANTE AEREO	52230	88	88	2											2	1	1	5				1	10	4	1		1
43	1	13	2	1958	1	1	1						3		1	9999	SIN DATO	0	8	8	2			2		1	1	3	2	2	88	3	3	1	6	2			2			1		1	2	2
44	1	21	3	1958	1	1	2	1					1	2	CASINO	5122	ALMUERZOS	56101	2	2	2			2		2		1	1	1	1	1	1	1	6				2								2	4	2
45	2	30	7	1981	1	1	2	2	2	1			3		VENDEDOR	5220	7	47100	2	1	2			2		1	1	3	3	3	3	3	2	1	2	2			2			1		1	2	2
46	1	24	10	1969	1	1	1						2	3	FOTOCOPIADORA	4112	FOTOCOPIAS	82190	2	2	2			1	2	2		1	1	1	1	1	1	1	4				2			1		1	2	2	2	3	2
47	1	15	6	1973	1	1	1						3		CHOFER DE CANION Y MANTENCION MECANICA	8324	EMPRESA MINERA	7290	5	5	2			2		2		3	3	3	3	3	2	1	5	1	2	1	2			1		1	1	2
48	1	4	8	1976	1	1	2	1					3		ING. CIVIL METALURGICO	7111	MINERIA	7290	9	6	2			1	160	1	1	1	1	1	3	2	1	1	4	1	1	1	2			1		1	2	2
49	1	14	2	1947	1	1	2	2	1				3		PROFESOR	5131	EDUCACIONA	85220	5	5	2			1	30	1	1	2	3	3	3	2	1	1	6	1	1	1	2			1		1	2	2
50	1	12	7	1989	1	1	1						3		REPONEDOR DE SUPERMERCADO	5220	7	47112	88	5	2			2		1	2	3	3	3	3	3	2	1	2	1	2	2	2			2		1	2	1
51	2	1	10	1978	1	1	1						3		MAESTRA DE COCINA	5122	7	56101	88	4	2			1	2	1	1	3	3	2	3	2	2	1	3	1	2	2	2			1		1	2	2
52	1	10	12	1987	1	1	1						3		GUARDIA	9152	EMPRESAS DE GUARDIAS	80100	6	6	2			2		1	1	2	3	3	3	2	1	1	1	1	2	5	1	2	1	1		2	2	2
53	1	3	11	1980	1	1	1						3		TRABAJO EN UN PUB NOCTURNO ESTOY ENCARGADO DE PONER LA MUSICA TODOS LOS DIAS	3131	LOCAL NOCTURNO	56302	5	5	2			2		1	1	3	3	3	3	3	1	1	4	1	1	1	2			1		1	2	2
54	1	1	1	1973	1	1	2	2	2	1			3		MAESTRO	7121	OBRAS CIVILES	43909	2	2	2			1	3	1	2	1	1	1	1	2	2	2	1	2			1	3	1	1		1	2	2
55	2	2	5	1960	1	1	1						2	3	PLANCHADO, ASEO	9131	SERVICIO DOMESTICO	97001	2	2	2			2		2		3	3	3	3	2	3	1	1				2			1		1	2	2	1	4	2
56	1	1	4	1970	1	1	1						2	4	TIENE UNA IMPRENTA	1312	4	18110	2	2	2			1	4	2		1	1	1	1	1	1	1	6				2			99		99	88	99	2	4	1
57	1	4	3	1980	1	1	1						3		operador imprenta	8251	1	58190	2	2	2			2		1	1	3	2	2	3	3	1	1	6	1	1	1	2			1		2	2	2
58	1	4	6	1957	1	1	1						3		ESTACIONO AUTOS	9153	ESTACIONAMIENTO	52211	2	2	2			2		1	1	3	3	3	3	3	2	2	1	2			1	1	2	3		1	2	2
59	2	1	1	1963	1	1	1						2	0	CUIDA A UN FAMILIAR	5133	1	86901	1	1	2			2		2		3	3	3	3	1	2	1	5				2			4	CON SU MADRE	99	2	2	1	4	1
60	1	1	7	1950	1	1	1						3		contador	3433	1	69200	88	3	2			2		1	1	2	2	3	1	3	1	1	5	1	2	99	2			1		1	2	2
61	1	12	3	1985	1	1	1						3		GARZON	5123	7	56101	88	3	2			2		2		3	3	3	3	3	2	1	2	2			2			1		2	1	2
62	1	9	1	1970	1	1	1						1	2	ELECTRICO AUTOMOTRIZ	7241	REPARACION ELECTRICA	33140	2	2	2			1	1	2		1	1	1	1	1	1	1	5				2								2	4	2
63	1	15	2	1946	1	1	1						3		ENCARGADO DE CASA DE REPUESTOS	5220	EMPRESA DE TRANSPORTE	49231	5	5	2			2		1	2	2	2	1	3	2	2	1	6	1	1	1	2			1		1	2	2
64	1	13	5	1973	1	1	1						3		TECNICO EN SONIDO	3131	NO ESPECIFICA	0	4	4	2			1	2	1	1	3	3	2	3	2	2	1	5	2			2			1		1	2	2
65	1	10	12	1988	1	1	1						3		AUXILIAR DE ASEO INDUSTRIAL	9132	3	7290	88	5	2			2		1	1	3	3	3	3	3	1	1	3	1	1	1	2			1		1	2	2
66	1	18	11	1975	1	1	2	2	2	2	1		3		MINERO	7111	3	7290	88	5	2			2		2		3	3	3	3	3	2	1	5	1	1	1	2			3		1	2	2
67	2	11	10	1980	1	1	1						3		ENCUESTADOR	4143	ENCUESTADORA	73200	88	3	2			2		2		3	3	3	3	3	2	1	2	3			2			1		1	2	2
68	1	7	3	1958	1	1	1						2	0	CONDUCTOR	8322	COLECTIVO	49221	1	1	2			1	1	2		1	1	3	3	1	2	1	6				2			99		2	2	2	2	4	2
69	1	22	6	1986	1	1	2	2	2	1			3		CONTROL DE VEHICULOS	3152	empresa que presta servivios de supervision , control de calidad a la carga que llega en los barcos	52291	88	3	2			2		1	1	3	3	3	3	2	3	2	3	2			2			4	PAPA	1	2	2
70	2	1	12	1950	1	1	2	2	2	2	2	3	3		VENDEDOR EN CONFITERIA	5220	COMERCIAL DE CONFITES	47214	3	2	2			2		1	1	3	3	3	3	3	2	1	6	1	1	1	2			1		1	2	2
71	1	4	6	1957	1	1	1						3		ESTACIONADOR DE VEHICULOS	9152	RESTAURANTE	56101	2	2	2			2		1	1	3	3	3	3	3	2	1	1	1	88	2	2			1		1	2	2
72	2	2	7	1977	1	1	2	2	2	1			3		SECRETARIA TRAMITADORA ADUANERA	3422	ADUANERA	52294	3	3	2			2		1	1	3	3	3	3	3	1	1	3	1	1	1	2			1		1	2	2
73	2	3	3	1993	1	1	2	2	2	2	2	1	6		1	9999	1	0	88	88	2											3	3	2	1				2			99		99
74	1	21	8	1963	1	1	1						3		MINERO	7111	MINA COBRE	7290	7	7	2			2		1	1	3	3	3	3	3	3	1	6	2			2			1		1	2	2
75	1	27	3	1954	1	1	1						2	1	MINERIA	7111	MINERIA COBRE	7290	2	2	2			1	1	2		1	1	1	1	1	3	2	1				1	2	3	1		1	2	2	2	4	2
76	2	5	9	1990	1	1	2	2	2	2	1		1	5	VENDEDORA DE ARTESANIA	5230	ARTESANIA	47736	3	3	2			2		2		1	1	1	1	1	3	2	1				2								2	4	2
77	1	18	3	1958	1	1	2	2	1				3		VENDEDOR	5320	COMERCIO	59200	9	8	2			2		1	1	2	2	2	3	3	2	1	3	1	1	1	2			1		2	2	2
78	1	18	12	1988	1	1	1						2	0	VENDEDOR AMBULANTE	9111	VENDEDOR AMBULANTE	47991	1	1	2			2		2		3	3	1	1	1	2	1	3				2			88		88	2	2	2	3	2
79	2	25	10	1978	1	1	1						1	2	ATENCION CIBER	5220	COMUNICACIÃ³N	61000	2	2	2			2		2		2	2	2	2	1	1	1	2				2								2	4	2
80	2	2	9	1975	1	1	1						2	0	VENDEDORA DE LA FERIA DE ALTO HOSPICIO	9110	VENDEDORA	47800	1	1	2			2		2		1	1	1	1	1	3	1	4				2			4	ES JEFE	2	2	2	2	3	2
81	1	22	12	1962	1	1	1						3		DESCARGA	8333	YALERO	47732	3	3	2			2		1	1	3	3	3	3	3	2	1	4	1	3	1	1	1	2	1		1	2	2
82	2	15	6	1960	1	1	1						4		CUIDADO DE SOBRINO	5131		97001		1				2		2		3	3	3	3	3	3	1	3	3			2			1		99	2	2
83	1	10	9	1961	1	1	1						3		OPERADOR	8333	OPERADOR EN UNA MAESTRANZA EN HOSPICIO TAMBIEN LO MANDAN HACER TRABAJOS A PATACHE	41000	5	5	2			2		1	1	3	3	3	3	3	1	1	5	1	1	1	2			1		1	2	2
84	2	4	5	1968	1	1	2	2	1				3		VENDEDORAEN TIEDA RIPLEY ATIENDE A PUBLICO ,AYUDA A ELEGIR	5220	VENTAS	47100	6	6	2			2		1	1	3	3	3	3	3	1	1	4	1	1	1	2			1		1	1	2
85	2	22	1	1951	1	1	2	1					5		ASEO	9131		97001		1				2		2		3	3	3	3	3	2	1	4	1	1	1	2			1		1	2	2
86	1	3	4	1971	1	1	2	1					3		CHOFER	8323	TRANSPORTE DE PASAJEROS	49210	2	2	2			2		1	1	3	3	3	3	3	1	1	6	1	1	1	2			1		2	2	2
87	1	20	1	1989	1	1	2	2	2	1			3		VERIFICADOR DE DOMICILIO EN OTRA EMPRESA	4142	CORREO	53100	88	2	2			2		1	1	2	2	2	3	3	2	1	3	1	1	1	2			1		2	2	2
88	2	22	4	1966	1	1	2	2	2	2	2	3	3		VENDEDORA DE CONFITERIA	5220	CONFITERIA	47219	3	3	2			2		1	1	3	3	3	88	3	2	2	1	2			1	1	2	1		1	2	2
89	2	4	5	1973	1	1	2	2	2	1			3		dueña de casa	9888	1	0	3	3	2			2		1	1	3	3	2	3	3	2	2	1	1	2	3	2			1		2	2	2
90	2	23	6	1989	1	1	1						3		FOTOCOPIAS	4190	IMPRESIONES , FOTOCOPIA	82190	2	2	2			2		1	1	3	3	3	3	1	1	1	2	1	1	1	2			1		1	2	2
91	1	13	10	1976	1	1	1						3		VENDEDOR DE COMPUTADORES	5220	VENTA	47410	2	2	2			2		2		3	3	3	3	3	1	1	5	1	1	1	2			1		1	2	2
92	2	24	3	1961	1	1	1						2	2	HACE EMPANADAS	7412	AMASANDERIA	10711	2	2	2			1	2	2		1	1	1	1	1	2	1	5				2			1		1	2	2	2	4	2
93	1	23	6	1955	1	1	1						3		GARZON EN EL PASEO LINCH ESTOY ENCARGADO DE ATENDER LAS MESAS,SERVIR LO QUE PIDAN LOS CLIENTES Y LUEGO ESPERAR SI SE LES OFRECE ALGO MAS	5123	GARZON	56101	3	3	2			2		1	1	2	3	2	3	3	1	1	6	1	1	1	2			1		1	2	2
94	1	10	10	1954	1	1	1						2	0	BUZEADOR	6153	BUZEADOR DE MARISCO	47215	1	1	2			2		2		1	1	1	1	3	3	1	6				2			1		1	2	2	1	1	1
95	2	26	8	1958	1	1	2	2	2	1			3		AUXILIAR DE ASEO	9132	EDUCACION	85100	7	7	2			1	7	1	1	1	3	1	3	2	3	2	1	1	2	4	2			1		1	2	2
96	1	14	8	1959	1	1	1						3		GUARDA DE SEGURIDAD	9152	EDUCACION	84110	9	9	1	1		2		2		1	1	1	1	3	1	1	3			1	2			1		2	2	2
97	2	12	8	1966	1	1	2	2	1				3		TECNICO DE PARVULO	3320	EDUCACION	85100	88	88	2			2		1	1	1	3	2	3	3	2	2	6	1	3	2	1	1	4	1		2	2	2
98	2	28	9	1964	1	1	2	2	2	2	1		5		LAS COSAS DE LA CASA Y CUIDABA UN ABUELITO	9131		97001		1				2		1	1	3	3	3	3	3	2	1	3	1	3	3	2			1		1	2	2
99	2	2	9	1954	1	1	1						3		auxiliar de servicio en un colegio	9132	1	85500	3	3	2			2		1	1	3	2	1	3	3	1	1	5	1	1	1	2			1		1	2	2
100	2	1	3	1950	1	1	1						2	0	vendedor ambulante de articulos usados	9112	1	47749	1	1	2			2		2		3	3	3	3	1	3	1	2				2			4	99	99	2	2	2	4	2
101	1	2	7	1972	1	1	1						3		operador de maquinas pesadas	7233	3	43909	9	9	2			2		1	1	3	3	2	3	3	1	1	3	1	1	1	2			3		1	2	2
102	2	4	1	1971	1	1	1						3		PARAMEDICO	5132	1	86909	9	4	2			2		1	1	3	3	1	1	2	2	1	4	1	1	1	2			1		1	2	2
103	1	24	7	1976	1	1	1						3		OPERADOR DE MANTENCION	3115	MINERÃ­A	43120	8	8	2			2		1	1	1	1	1	1	3	1	1	6	1	1	1	2			1		1	2	2
104	2	3	12	1976	1	1	1						5		ASESORA DE HOGAR	9131		97001		1				2		1	1	3	3	3	3	3	1	1	5	1	1	1	2			1		1	2	2
105	1	28	3	1963	1	1	1						3		METRE DE GARZONES EN HOTEL TERRADO CLUB TAMBIEN TENGO QUE PREOCUPARME DE QUE ESTE TODO EN ORDEN, Y QUE SE ATIENDA BIEN A LOS CLIENTES ESTOY ENCARGADO DE LOS GARZONES	5121	METRE EN HOTEL	55110	5	5	2			1	10	1	1	1	2	1	2	2	1	1	5	1	1	1	2			1		1	2	2
106	1	20	3	1969	1	1	1						3		CHOFER DE COLECTIVO	8322	TRASLADO DE GENTE	49221	1	1	2			2		1	1	3	3	3	3	3	2	1	4	3			2			1		3	2	2
107	2	6	2	1976	1	1	1						3		ADMINISTRACION	3431	TRANSPORTE	70100	5	1	2			1	20	1	1	3	3	3	2	2	1	1	6	1	1	1	2			1		1	2	1
108	2	19	1	1986	1	1	1						3		MANIPULADORA DE ALIMENTO	5122	OTRAS ACTIVIDADES DE SERVICIO DE ALIMENTACION	56290	9	2	2			2		1	1	3	3	3	3	3	2	1	4	1	1	1	2			3		1	2	2
109	1	2	3	1981	1	1	1						3		JORNAL CONCRETO,CARPINTERO	7124	SIN DATO	43304	4	4	2			2		1	1	3	3	3	3	3	2	2	1	1	3	3	1	2	3	1		1	2	2
110	1	2	4	1984	1	1	1						3		CHOFER OPERADOR MAQUINARIA PESADA	8324	ACTIVIDAD MINERA	7100	9	8	2			2		1	1	3	2	2	3	3	2	1	1	1	1	1	2			1		1	2	2
111	1	6	9	1987	1	1	1						3		CHOFER Y VENDEDOR DE PAN A ALMACENES DE POBLACIONES	8322	1	47214	88	5	2			1	2	1	1	3	3	3	3	3	3	1	3	1	1	1	2			1		1	2	1
112	1	1	7	1975	1	1	1						3		soldador mecanico	7212	3	27900	7	6	2			1	5	1	1	3	3	2	3	3	2	1	1	1	2	4	1	2	4	3		1	1	1
113	2	1	1	1975	1	1	1						3		AUXILIAR DE PARVULO	3320	1	85100	9	5	2			2		1	1	3	3	2	3	3	1	1	4	1	1	1	2			1		1	2	2
114	2	22	2	1973	1	1	1						2	0	REPOSTERIA	7412	ELABORACION DE PRODUCTOS DE CONFITERIA	10712	1	1	2			2		2		1	1	1	1	1	1	1	6				2			88		88	88	88	2	3	2
115	2	13	6	1962	1	1	1						2	2	PELUQUERA	5141	PELUQUERIA	96021	2	2	2			2		2		1	1	1	1	1	2	1	6				2			99		88	2	2	2	3	2
116	2	12	3	1941	1	1	1						2	0	VENDO VERDURAS Y FRUTAS EN LA FERIA Y TAMBIEN ORDENO Y LIMPIO EL LOCAL EN QUE TRABAJO	5230	VENTA DE FRUTAA Y VERDURAS	47211	1	1	2			2		1	1	3	2	3	3	1	2	1	4				2			1		1	1	1	2	4	1
117	1	7	11	1953	1	1	1						1	2	DUEÃ±O DE LOCAL DE VENTA DE VERDURAS Y FRUTAS , LLEGO AL LOCAL LO ORDENO LO LIMPIO Y COMIENZO A VENDER	5230	VENTA DE VERDURAS Y FRUTA	47211	2	2	2			1	1	2		1	1	1	1	1	1	1	6				2								2	3	2
118	2	24	6	1957	1	1	1						5		ASESORA DE HOGAR LLEGO A LA CASA HAGO EL ASEO ,PLANCHO,COCINO Y ADEMAS CUIDO LA CASA	9131		97001		1				2		1	1	3	3	3	3	3	1	1	6	1	1	1	2			1		1	2	2
119	2	2	10	1958	1	1	1						2	2	VENDEDORA	5230	VENTA DE FRUTAS Y VERDURAS	47211	2	2	2			1	2	2		1	1	1	1	1	1	1	2				2			99		99	99	2	2	3	2
120	1	16	11	1972	1	1	1						3		OBRERO	9313	CONSTRUCCION	41000	6	6	2			2		1	1	3	3	3	3	3	2	1	4	1	3	2	1	1	4	1		1	2	2
121	1	16	1	1974	1	1	1						3		JORNALERO LLEGO ME CAMBIO DE ROPA Y COMIENZO A TRABAJAR EMPIEZO A HACER LA MEZCLA LUEGO LA HECHO EN EL PISO Y COMIENZO A PLATACHAR	9313	CONTRUCCIONES	41000	5	5	2			2		1	1	3	3	3	3	3	2	1	4	1	3	1	2			1		1	2	2
122	1	11	4	1956	1	1	1						3		TRABAJO EN TRANSPORTE DE AUTOS LUEGO LOS ENTREGO	8324	TRANSPORTAR AUTOS	49232	4	4	2			2		1	1	3	3	3	3	3	1	1	6	1	1	1	2			1		1	1	2
123	2	12	1	1950	1	1	1						5		ASESORA	9131		97001		1				2		1	2	3	3	2	2	3	1	1	6	1	1	1	2			1		1	2	2
124	2	18	7	1963	1	1	1						3		CAJERA	4211	VENTA DE ROPA	47716	2	2	2			2		1	1	3	3	3	3	3	1	1	4	1	1	1	2			1		1	2	2
125	1	19	8	1959	1	1	1						2	0	VENDEDOR	5220	ROPA AMERICANA	47820	1	1	2			2		2		1	1	1	1	1	2	1	6				2			99		99	2	2	2	3	2
126	2	22	3	1954	1	1	2	2	2	1			3		VENDEDORA	5220	COMERCIO	47100	4	4	2			2		1	1	3	3	2	3	3	3	1	1	1	2	4	2			1		2	2	2
127	1	24	12	1982	1	1	1						3		1	9999	1	0	88	3	2			2		1	1	3	3	2	3	3	1	1	5	1	1	1	2			1		1	2	2
128	2	11	4	1982	1	1	1						3		VENDEDORA	5220	COMERCIO	47100	88	4	2			2		1	1	3	3	3	3	3	2	1	3	1	2	2	2			1		1	2	2
129	2	4	12	1954	1	1	1						3		VENDEDORA	5220	COMERCIO	47100	1	1	2			2		2		99	99	99	99	1	3	1	6	1	1	1	2			99		99	99	2
130	2	2	2	1946	1	1	1						2	3	CAJERA	4211	VENTA DE COMIDA	41810	2	2	2			1	3	2		1	1	1	1	1	1	1	4				2			99		99	2	2	2	4	2
131	2	17	8	1955	1	1	1						2	0	ATIENDO AL PUBLICO	5220	CIBER CAFE	46100	1	1	2			2		2		1	1	1	1	1	2	1	4				2			99		99	99	99	2	4	2
132	1	16	2	1965	1	1	1						3		COLECTIVERO	8322	TRANSPORTE	49221	88	1	2			2		2		3	3	3	3	3	2	1	6	2			2			1		88	2	2
133	2	3	7	1946	1	1	1						2	0	VENDEDOR COMERCIANTE TENGO UN PUESTO DE CONFITES Y BEBIDAS	5230	1	47191	1	1	2			2		2		3	3	3	3	1	2	1	4				2			1		99	2	2	2	3	2
134	1	2	1	1984	1	1	1						3		PIONETA CARGAR CAJAS CON MERCADEIA PESADA	9333	DISTRIBUCION DE MERCADERIA, ALIMENTOS NO PERECIBLES, ABARROTES, ETC.	46301	9	4	2			2		1	1	3	3	3	3	3	2	1	1	1	1	1	2			1		88	2	1
135	1	13	6	1974	1	1	2	2	2	2	2	3	2	0	TATUADOR	3471	OTRAS ACTIVIDADES EN DISEÑO	74109	1	1	2			2		2		1	1	1	1	1	3	1	6				2			99		99	99	2	2	3	2
136	1	14	10	1964	1	1	1						3		VENTAS	5220	1	47215	88	3	2			2		2		3	3	3	3	3	2	1	5	3			2			1		2	2	2
137	1	28	6	1989	1	1	1						3		BODEGUERO	4131	DEPOSITO	52100	4	4	2			2		1	1	3	3	3	3	3	2	1	2	1	2	2	2			1		1	2	2
138	1	25	2	1967	1	1	1						2	4	DUEÃ±O DE MICROS	1226	TRANSPORTE	49210	2	2	2			1	4	2		1	1	1	1	1	1	1	5				2			99		99	99	99	2	4	2
139	1	13	5	1976	1	1	1						3		ADMINISTRATIVO	4190	ABASTECIMIENTO A LA MINERIA	8000	88	3	2			2		1	1	3	1	3	2	2	1	1	5	1	1	1	2			1		1	2	2
140	1	11	1	1975	1	1	1						3		C0NTROLADOR RADIAL	3144	1	99999	88	4	2			2		1	1	3	3	3	3	3	1	1	5	1	1	1	2			1		1	2	2
141	2	7	5	1975	1	1	1						3		SECRETARIA	4115	independiente (distintas personas cancelaban sus honorarios)	0	88	3	2			2		1	1	3	3	3	3	3	2	1	4	3			2			1		1	2	2
142	1	10	3	1949	1	1	1						3		CONSERJE	9141	1	99999	88	2	2			2		1	2	3	3	3	3	3	1	1	4	1	1	1	2			3		1	2	2
143	1	4	3	1970	1	1	1						3		JEFE DE BODEGA	4131	DISTRIBUIDORA DE ALIMENTOS	52100	4	2	2			1	3	1	1	2	1	2	3	2	1	1	5	1	1	1	2			1		2	2	2
144	2	19	12	1956	1	1	1						3		VENDEDORA	5220	COMERCIO	52100	9	9	2			2		1	1	3	88	88	3	3	2	1	3	1	1	1	2			1		2	2	2
145	2	2	5	1947	1	1	1						3		VENTAS ALMACEN	5220	ALMACEN Y AMASANDERIA	46100	2	2	2			2		1	1	3	3	2	3	3	2	1	3	1	1	1	2			1		1	2	2
146	1	21	9	1979	1	1	1						3		EMPLREADO ADMINISTRATIVO	4121	CONTRUCCION	70201	4	4	2			2		2		3	3	3	3	3	1	1	5	1	1	1	2			1		1	2	2
147	2	10	6	1981	1	1	1						3		CAJERA EN SUPERMERCADO TENGO QUE PREOCUPARME DE RECIBIR DINERO DARME CUENTA QUE NO SEAN FALSOS TAMBIEN QUE LAS PERSONAS NO ROBEN	4211	CAJERA	47112	7	7	2			2		1	1	3	3	3	3	3	1	1	3	1	1	1	2			1		1	2	2
148	2	27	8	1981	1	1	1						3		CAMARERA EN HOSTAL TENGO QUE ASER EL ASEO,LAS CAMAS, SERVIR EL DESAYUNO Y AVECES TAMBIEN ME PIDEN QUE PLANCHE LAS SABANAS	9132	ARRIENDO DE PIEZAS EN UNA HOSTAL	55199	2	2	2			2		1	1	2	3	2	3	3	1	1	4	1	1	1	2			1		1	2	2
149	2	15	11	1951	1	1	1						3		MONITORA TALLER ARTISTICO	3340	CENTRO SALUD MENTAL COSAM	84110	9	1	1	1		2		1	1	3	2	2	3	3	2	1	5			1	2			1		1	2	2
150	2	25	2	1988	1	1	1						4		ASEO Y CUIDADO DE CASA	9131		97001		2				2		1	1	3	3	3	3	3	2	1	3	1	3	88	2			88		88	2	2
151	1	25	4	1987	1	1	1						3		GUARDIADE SEGURIDAD	5169	EMPRESA DE SEGURIDAD	80102	8	8	2			1	3	1	1	3	3	3	3	3	1	1	1	1	1	1	2			1		1	2	2
152	1	26	4	1974	1	1	1						2	0	TAXISTA	8322	ANSPORTE	49221	1	1	2			2		2		3	3	3	3	3	2	1	3				2			1		1	2	2	2	4	2
153	2	25	11	1973	1	1	2	1					3		MONITORA DE D EOORTES Y RECREACION	3475	YMCA-asociacion cristiana de jovenes-	93299	2	2	2			2		2		3	3	3	3	3	3	2	1	2			1	1	1	1		1	2	2
154	1	14	4	1984	1	1	1						3		EDUCADORA PARVULOS	2332	JARDIN INFANTIL	85100	5	5	2			1	15	1	1	2	3	1	3	2	2	1	4	1	1	1	2			1		1	2	2
155	2	1	1	1980	1	1	2	2	2	2	2	3	3		PROMOTORA	5220	VENDER	47700	88	1	2			2		1	1	3	3	3	3	3	2	2	2	1	2	3	1	4	2	1		88	2	88
156	2	3	6	1949	1	1	1						1	3	COMERCIANTE, STAN VENTA DE COMPLETOS	5230	COMERCIO, PREPARACIÃ³N DE COMIDA	56100	2	2	2			1	3	2		1	1	1	1	1	1	1	6				2								2	3	2
157	1	1	9	1968	1	1	1						3		operador de maquinaria pesada en la mineria	8111	servicio a la mineria	7200	9	9	2			2		1	1	3	3	3	3	3	3	1	2	1	2	2	1	10	1	1		1	2	2
158	1	1	4	1986	1	1	2	2	2	1			3		JUNIOR, ESTABA A CARGO DE REALIAZAR COMPRAS, Y BUSCAR Y DEJAR COMPAÃ±EROS DE TRABAJO, CONDUCIA CAMIONETA	9151	CONSTRUCCION	43909	5	5	2			2		1	1	3	3	3	3	3	2	1	2	1	1	1	2			1		1	2	2
159	2	1	4	1968	1	1	1						2	0	CONTADORA HACE IVA PRESENTACIÃ³N DE PREBALANCE, TRABAJA EN TERRENO Y OFICINA	3433	ACTIVIDAD NO BIEN ESPECIFICADA	69201	1	1	2			2		2		88	1	1	88	1	2	1	6				2			99		99	2	88	2	4	1
160	1	1	7	1964	1	1	1						3		mecanico de maquinaria pesada	7233	3	33120	88	8	2			2		1	1	3	3	3	3	3	2	1	1	1	2	2	1	4	1	3		1	2	88
161	1	1	6	1952	1	1	1						1	12	INGERIERO CIVIL	2142	3	71103	4	4	2			1	12	1	2	1	1	1	1	1	1	1	6				2								1	2	1
162	1	2	7	1974	1	1	1						3		soldador	7212	3	27900	88	8	2			2		1	2	3	3	3	3	3	2	1	4	1	2	2	1	2	4	3		1	2	1
163	1	30	7	1961	1	1	1						2	1	1	5220	0	47100	2	2	2			1	1	2		1	1	1	1	1	1	1	6				2			99		99	99	99	2	3	2
164	1	2	3	1964	1	1	1						3		OBRERO MAQUINARIA PESADA	8332	3	8999	88	9	2			2		1	1	3	3	3	3	3	2	1	2	1	2	2	2			3		1	2	1
165	1	3	9	1954	1	1	1						3		VENDEDOR	5220	COMERCIO	47100	4	4	2			1	11	1	1	2	3	1	3	2	1	1	6	1	1	1	2			1		1	2	2
166	2	1	8	1969	1	1	1						5		CUIDADO DE SOBRINA	5131		97001		1				2		2		3	3	3	3	3	2	1	1	1	3	3	2			99		99	2	2
167	2	11	8	1972	1	1	1						3		VENDEDORA	5220	COMERCIO	47100	1	1	2			2		2		2	2	2	1	1	3	1	2	3			2			99		99	2	2
168	1	4	7	1971	1	1	1						3		1	5220	1	47100	4	4	2			2		1	1	3	3	2	3	3	2	1	5			2	2			1		1	2	2
169	2	5	5	1982	1	1	1						3		ENFERMERA	2230	10	86909	88	5	2			1	2	1	1	3	3	2	3	2	3	2	1	1	1	1	1	1	3	1		2	2	2
170	1	28	7	1981	1	1	1						3		VENTA	5220	7	47100	88	5	2			2		1	1	3	3	2	3	3	2	1	4	1	2	2	2			3		1	2	2
171	2	6	8	1985	1	1	1						3		ABOGADA	3432	10	69100	88	3	2			2		1	1	3	3	1	99	1	3	1	1	1	3	88	2			99		99	2	2
172	1	10	10	1977	1	1	1						3		1	9151	1	47100	88	2	2			2		1	2	3	3	3	3	3	2	1	3	1	2	2	2			2		1	1	2
173	1	5	1	1969	1	1	1						3		ENTRENADOR DE FUTBOLL	3475	10	85410	88	2	2			1	3	1	1	3	3	3	3	2	1	1	5	1	1	1	1	1	4	1		1	2	2
174	1	1	1	1971	1	1	1						3		MECANICO AUTOMOTRIZ REVISO AUTOS LOS ARREGLO Y LE HAGO MANTENCION	7231	1	45201	2	2	2			1	2	1	1	2	2	2	2	2	2	1	3	1	1	1	1	1	2	1		1	2	2
175	1	2	1	1960	1	1	1						3		chofer	8324	3	5000	5	4	2			2		2		3	3	2	3	3	1	1	4	1	1	1	2			1		88	2	2
176	2	2	1	1956	1	1	1						3		feriana	5230	7	47211	88	1	2			2		1	2	3	3	2	3	3	2	1	4	1	2	2	1	2	4	1		1	2	2
177	1	1	1	1954	1	1	2	2	2	2	2	3	2	0	taxista	8322	8	49221	1	1	2			2		2		3	3	3	3	1	3	1	1				2			99		99	99	99	2	4	2
178	2	27	5	1985	1	1	2	2	2	2	2	1	2	0	VENDEDORA	5220	COMERCIO	47100	1	1	2			2		2		3	3	3	1	1	3	2	1				2			4	0	99	2	99	2	4	1
179	2	1	4	1971	1	1	1						3		CHOFER	8324	8	49200	5	4	2			2		1	1	3	3	2	3	3	2	1	4	1	1	1	2			1		88	2	2
180	1	5	1	1952	1	1	2	2	2	2	2	3	3		OBRERO	9313	6	41000	88	6	2			2		1	1	3	3	3	3	3	2	1	6	1	2	2	1	20	4	3		1	2	88
181	2	26	8	1970	1	1	2	2	2	1			3		1	9999	1	0	8	3	2			2		1	1	3	2	2	3	3	3	1	1				1	1	2	1		2	2	2
182	1	11	4	1967	1	1	1						3		TAXISTA	8322	8	49221	2	2	2			2		1	1	3	3	2	3	3	1	1	3	1	1	1	2			1		2	2	2
183	1	3	5	1982	1	1	1						3		repartidor de comida rapida	9151	7	56101	3	3	2			2		1	1	3	3	2	3	3	2	1	3	1	1	1	2			1		2	2	2
184	2	1	1	1980	1	1	1						3		vendedora por catalogo	9110	7	47722	88	4	2			2		1	1	3	3	3	3	3	2	1	2	2			2			1		2	2	2
185	2	1	2	1964	1	1	1						2	0	vendedora de ropa	5220	7	47710	1	1	2			2		2		1	1	1	1	1	2	1	6				2			99		99	99	99	2	3	2
186	1	2	1	1978	1	1	1						3		ALBAÑIL	7122	CONSTRUCCION	41000	9	9	2			2		1	1	3	3	3	3	3	2	1	2	1	2	2	2			1		1	2	2
187	1	12	3	1955	1	1	1						1	2	1	9999	7	41000	2	2	2			2		2		1	1	1	1	1	1	1	4				2								2	4	2
188	1	2	7	1981	1	1	2	1					2	4	ADMINISTRATIVO	3431	1	70209	2	2	2			1	4	2		1	1	1	1	1	1	1	2				2			99		99	2	2	2	4	2
189	2	1	7	1942	1	1	2	2	2	1			5		SERVICIO DOMESTICO	9131		97001		1				2		2		3	3	3	3	3	2	1	3	1	3	3	2			1		88	2	2
190	2	2	1	1972	1	1	1						3		garzona	5123	1	56290	88	3	2			1	2	1	1	3	3	2	3	2	2	1	2	1	2	2	1	3	4	1		1	2	2
191	1	2	7	1990	1	1	2	1					2	0	vevdedor de helados	9111	1	47991	1	1	2			2		2		3	3	1	1	1	1	1	1				2			99		99	99	2	2	4	2
192	1	2	1	1979	1	1	1						3		obrero regador de pilas	9311	3	41000	88	8	2			2		1	2	3	3	3	3	3	2	1	4	1	2	2	1	1	4	3		1	2	1
193	2	7	4	1967	1	1	1						3		PROFESORA	2331	1	85100	88	4	2			2		1	1	3	3	2	3	3	1	1	3	1	1	1	2			1		1	2	1
194	1	1	8	1972	1	1	1						3		chofer de maquinafia pesada	8332	3	9900	7	7	2			2		1	1	3	3	2	3	3	2	1	4	1	1	1	2			1		2	2	2
195	2	1	1	1966	2	1	1						1	2	ATENSION DE PUBLICO EN NEGOCIO PARTICULAR( POSADA)	4222	7	55199	2	2	2			1	2	2		1	1	1	1	1	1	1	3				2								2	3	2
196	1	2	9	1971	2	1	1						3		chofer , jefe y supervisor de terreno en minera no metalica	8324	3	9900	9	9	2			1	4	1	1	3	3	1	3	2	1	1	6	1	1	1	2			1		1	2	2
197	1	6	2	1974	2	1	1						3		mecanico en empresa que presta servicio a la mineria	7233	3	9900	6	3	2			2		1	1	3	3	3	3	3	2	2	1	1	4	5	1	3	3	3		1	1	1
198	1	1	1	1976	2	1	1						3		OPERADOR DE MAQUINARIA PESADA EN MINERA	8111	3	8000	9	9	2			2		1	1	3	3	3	3	3	1	1	5	1	1	1	2			1		1	2	2
199	2	2	2	1977	2	1	1						3		cajera en supermercado infante	4211	7	47112	9	8	2			2		1	1	3	3	3	3	3	1	1	3	1	1	1	2			1		1	2	2
200	1	6	6	1976	2	1	2	2	2	1			3		INGENIIERO DE PROYECTO	2145	FERROCARRIL	49110	88	4	2			2		1	1	3	3	3	3	3	2	1	4	1	1	1	2			1		2	2	2
201	1	7	1	1946	2	1	1						3		vendedor en almacen de su hijo	5220	7	47114	2	2	2			2		2		1	2	1	1	2	1	1	3	2			2			1		1	2	2
202	2	12	4	1988	2	1	1						3		REPONEDORA DE POLLO	9333	VENTA DE POLLOS FAENADOS	47213	9	2	2			2		1	2	3	3	3	3	3	2	1	3	1	1	1	2			1		1	1	2
203	1	1	9	1968	2	1	1						3		MECANICO EN EMPRESA QUE PRESTA SERVICIO A LA MINERIA	7233	3	8000	9	7	2			2		1	1	3	3	3	3	3	1	1	3	1	1	1	2			1		1	2	2
204	2	2	1	1985	2	1	2	2	2	1			3		AUXILIAR DE ASEO	9132	INGENIERIA Y MANTENCION	81299	6	6	2			2		2		3	3	3	3	3	2	1	2	1	1	1	2			3		1	2	2
205	1	1	1	1976	2	1	1						3		BODEGERO EN EMPRESA DE RESPUESTOS QUE PRESTA SEVICIO A LA MINERIA	4131	3	70209	9	6	2			2		1	1	3	3	3	3	3	1	1	4	1	1	1	2			3		1	1	1
206	2	2	1	1981	2	1	1						3		MANIPULADORA DE ALIMENTOS EN FUENTE DE SODA AL PASO	5122	7	10750	2	2	2			2		1	1	3	3	3	3	3	1	1	5	1	1	1	2			1		1	2	2
207	1	1	1	1970	2	1	1						3		ELECTRICO DE MINERA ESCONDIDA	7137	3	74909	9	9	2			2		1	1	2	3	2	3	3	1	1	5	1	1	1	2			1		1	2	2
208	1	9	2	1979	2	1	1						3		COFER DECAMION DE ENCOMIENDAS	8324	CHILEESPRESS	53200	9	5	2			2		1	1	3	3	3	3	3	1	1	4	1	1	1	2			1		2	2	2
209	2	17	3	1956	2	1	1						3		TRABAJO EN LOS BAÃ±OS HIGUIENICOS	9132	DE GUARDIAS Y ASEO	80102	88	1	2			2		1	1	3	3	3	3	3	1	1	3	1	1	1	2			1		1	1	1
210	1	1	9	1983	2	1	1						3		GARZON PARA EVENTOS EN KASINO ENJOY	5123	3	92009	9	9	2			2		1	1	3	3	3	3	3	2	2	2	1	3	3	1	1	1	2		1	1	1
211	1	2	3	1966	2	1	1						3		OPERARIO DE LIXIVIACION EN MINERIA	8112	3	9900	9	9	2			2		1	1	3	3	3	3	3	2	1	3	1	1	1	2			1		1	2	2
212	1	2	3	1951	2	1	1						3		GUARDIA DE SEGURIDAD EN EMPRESA CONTRATISTA QUE PRESTA SERVISIO A LA MINERIA	5169	1	80102	9	7	2			2		1	1	3	3	3	3	3	2	1	1	1	2	4	1	1	2	3		1	1	1
213	1	2	3	1973	2	1	1						3		R ECEPCIONISTA DE HOTEL COPERANDO EN LA PARTE ADMINISTRATIVA DE EL	4222	7	79900	4	4	2			2		1	1	3	2	2	3	3	1	1	6	1	1	1	2			1		1	2	2
214	2	2	8	1984	2	1	1						3		CAJERA DE PLANTA DE SUPE MERCADO	4211	7	47112	9	9	2			2		1	1	3	3	3	3	3	2	1	3	1	1	1	2			1		1	2	2
215	1	2	1	1971	2	1	1						3		MECANICO REPARADOR DE CAMIONES DE MINERA	7231	3	45200	9	9	2			1	200	1	1	1	1	1	1	1	1	1	3	1	1	1	2			1		1	2	1
216	1	31	6	1967	2	1	1						3		ASEADOR	9132	OFICINA	81291	5	5	2			1	4	1	1	3	3	3	3	3	3	1	5	1	1	1	2			3		1	2	2
217	1	2	3	1989	2	1	2	2	2	1			3		TEMPORERO DE DIFERENTES FRUTOS EN OVALLE	9211	2	1230	6	6	2			2		1	1	3	3	3	3	3	2	2	2	2			1	1	3	3		2	1	1
218	2	1	4	1974	2	1	1						1	2	MODISTA DE ALTA COTURA TIENE UN PEQUENO TALLER EN SU CASA Y FABRICA ROPA A PEDIDO	7433	1	14101	2	2	2			1	1	2		1	1	1	1	1	1	1	6				2								2	4	2
219	1	2	2	1965	2	1	1						3		ES EL ENCARGADO DE LASPRENSAS QUE IMPRIME REVISTAS,AFICHE,BOLETAS,FACTURAS Y OTROS EN UNA EMPRESA DE IMPRENTA	8251	7	18112	4	3	2			2		1	1	3	3	1	3	3	1	1	1	1	1	1	1	1	3	1		1	2	2
220	2	12	2	1977	2	1	1						3		ADMINISTRACIÃ³N	9151	SECTOR PUBLICÃ³	84110	9	2	1	2		2		1	1	3	3	3	3	3	3	1	1			1	2			1		2	2	2
221	1	10	7	1987	2	1	1						2	3	CHOFER DE CAMIONES	8324	SERVICIO	52210	2	2	2			1	1	2		3	3	3	3	2	2	1	2				2			1		2	1	2	1	3	2
222	2	1	2	1964	2	1	1						2	0	MINIMARKET	5220	COMERCIO	47113	1	1	2			2		2		88	3	3	3	1	2	1	6				2			99		99	99	99	2	3	2
223	1	9	10	1951	2	1	1						3		ELECTRICO MECÃ¡NICO	7241	FABRICACIÃ³N DE CEMENTO	23940	9	9	2			2		1	1	3	3	2	3	3	1	1	6	1	1	1	2			1		1	2	2
224	1	2	7	1956	2	1	1						1	3	COMERCIO	3413	INMOBILIARIA	68201	2	2	2			1	2	2		1	1	1	1	1	1	1	5				2								2	4	2
225	1	1	9	1946	2	1	1						3		CHOFER DECAMION	8324	MOVIMIENTO DE TIERRA YMINERALES	43120	3	3	2			2		1	1	3	3	3	3	2	3	2	1	3			1	1	3	1		1	1	2
226	2	1	1	1965	2	1	1						3		SEGURIDAD	5169	EMPRESADESEGURIDAD	80102	8	8	2			2		1	1	1	1	3	3	2	3	2	1	3			1	1	2	1		1	2	2
227	2	1	9	1948	2	1	1						3		ORIENTADORA DE EDUCACION MEDIA EN LICEO MUNICIPAL(LICEO LA PORTADA)	2351	10	85210	9	6	2			2		1	1	3	3	1	3	3	1	1	6	1	1	1	2			1		1	2	2
228	1	1	4	1946	2	1	1						3		CLASES DE EDUCCASION FISICA EN ESCUELA BASICA DE MEJILLONES Y ES PROFESOR JEFE DE 8Â°- BASICO	2331	10	85410	9	6	2			2		1	1	3	3	1	3	3	1	1	6	1	1	1	2			1		1	2	2
229	1	2	4	1964	2	1	1						3		PINTOR DE CONSTRUCCION	7141	PINTA TERMINACIONES DE LAS OBRAS EN CONSTRUCCION	43301	5	5	2			2		1	1	3	3	3	3	3	3	2	6	1	3	2	1	2	4	1		1	2	2
230	2	1	6	1965	2	1	2	2	1				3		PROFESORA DE EDUCACION BASICA	2331	PROFESORA	85100	9	4	2			2		2		1	3	3	3	2	3	1	4	1	1	1	2			1		1	2	2
231	1	1	1	1986	2	1	1						3		CAJERO	4211	COMERCIO	47000	9	9	2			2		1	1	3	3	3	3	3	2	1	3	1	1	1	2			1		2	2	2
232	1	1	1	1965	2	1	1						2	0	ELECTRICISTA	7137	TRABAJOS DEELECTRCIDAD	43210	1	1	2			2		2		99	99	99	99	1	3	2	6				1	3	4	1		99	99	99	2	4	2
233	2	16	2	1966	2	1	2	2	2	1			3		VENDEDORA	5220	CLIMATIZACION	47420	88	3	2			2		1	1	3	3	3	3	3	2	1	5	1	1	1	2			1		2	2	2
234	1	1	5	1956	2	1	1						2	0	TRANSPORTISTA	8324	TRASPORTE DE INSUMOS Y MERCANCIAS	49231	1	1	2			2		2		99	99	99	99	1	3	2	6				1	3	4	4	NO TIENE CONTRATO	99	99	99	2	3	2
235	1	1	1	1949	2	1	1						3		ELECTRICO	7241	VENTA DE MATERIALES	47525	5	5	2			2		2		3	3	3	3	3	3	1	5	1	1	1	1	4	1	1		1	2	2
236	2	3	1	1971	2	1	1						3		SUPERVISORA	3419	FINANCIERA	82100	3	1	2			2		1	1	3	3	2	3	2	1	1	5	1	1	1	2			1		2	2	2
237	2	22	12	1959	2	1	1						4		ASESORA DEL HOGAR	9131		97001		1				2		1	1	3	3	3	3	3	2	1	5	1	1	1	2			1		2	2	2
238	1	2	1	1980	2	1	1						3		chofer de camioneta	8322	soquimich	49232	88	5	2			2		1	1	3	3	3	3	3	3	1	3	1	1	1	2			1		2	2	2
239	1	17	5	1958	2	1	1						3		PANADERO	7412	PANADERIA	10711	3	3	2			2		1	1	3	3	3	3	3	1	1	4	2			2			2		1	2	2
240	2	5	6	1963	2	1	1						3		SANGUCHERA	5122	RESTAURANTE	56100	5	4	2			2		1	1	3	3	3	3	3	1	1	6	1	1	1	2			1		1	2	2
241	1	20	12	1971	2	1	2	1					2	2	LECTOR DE CONTADORES DE FOTOCOPIAS XEROX	7241	REPARACION Y ARMADO DE IMPRESORAS	95110	2	2	2			2		1	2	99	99	99	99	3	3	1	4				1	10	2	1		1	1	1	1	2	1
242	2	2	1	1974	2	1	1						2	0	DEPENDIENTE	5220	COMERCIO	47000	1	1	2			2		2		99	99	99	2	1	1	1	4				2			99		99	2	2	2	3	2
243	2	1	6	1960	2	1	1						2	0	CONTADORA INDEPENDIENTE	3433	1	69209	1	1	2			2		2		3	1	1	1	1	1	1	5				2			99		99	2	2	2	4	1
244	1	7	2	1965	2	1	1						3		guardia de seguridad en empresa particular que presta servicio a supermercados ,tiendas ,etc.	5169	1	80102	4	4	2			2		1	1	3	3	3	3	3	2	1	1	1	2	3	2			3		1	1	1
245	2	8	9	1977	2	1	2	2	2	2	1		3		ASEO EN CENTRAL DE RESTAURANT POR UNA AGENCIA DE ASEO	9132	1	81210	4	4	2			2		2		3	3	3	3	3	1	1	4	1	1	1	2			2		1	1	1
246	1	6	1	1977	2	1	1						3		VENTAS EN DESPACHO Y CHOFER A TERRENO EN EMPRESA DE RODAMIENTO QUE PRESTA SERVICIO A LA MINERIA	5220	7	47100	5	5	2			2		1	1	3	3	3	3	3	1	1	3	1	1	1	2			1		1	2	2
247	2	17	9	1977	2	1	2	2	2	2	2	3	3		INGENIERA EN CIMM MINERA	2147	3	70000	9	8	2			1	4	1	1	3	3	1	3	2	1	1	3	1	1	1	2			1		1	2	2
248	2	2	1	1973	2	1	2	2	2	1			3		AUXILIAR DE ASEO	9132	CONTRATISTA EN ASEO	81299	2	2	2			2		2		3	3	3	3	3	2	2	1	1	2	2	2			1		1	1	2
249	2	1	9	1968	2	1	1						3		PREPARACION DE COLACIONES	5122	SERVICIOS DE ALIMENTACION A LA MINERIA	10750	88	5	2			2		1	1	3	3	3	3	3	2	1	3	1	1	1	2			1		1	1	2
250	1	1	1	1972	2	1	1						3		JEFE DE SECCION ,CONTROLAR,RECEPCIONAR TODA LA MERCADERIA QUE INGRESA	4131	GRANDES SUPERMERCADO ,COMERCIO MAYOR Y MENOR	47112	9	4	2			1	16	1	1	1	1	1	2	2	1	1	5	1	1	1	2			1		1	2	2
251	2	1	1	1966	2	1	1						6		ATIENDE LOCALCOME CIAL	5220	BAZAR CONFITERIA	47114	1	1	2											3	2	1	5				2			1		1
252	1	3	7	1966	2	1	1						2	0	ALBANIL ,GASFITER,CARPINTERIA	7122	CONSTRUCCION	43900	1	1	2			2		2		3	3	1	1	3	3	2	1				1	10	1	1		1	2	2	2	4	1
253	1	4	1	1968	2	1	1						3		OPERADOR Y RECOLECTOR DE DINERO EN CAJEROS DE PROSEGUR	5169	TRANSPORTE DE CAUDALES	80101	9	5	2			2		1	1	3	3	3	3	3	3	1	2	1	1	1	2			1		1	2	2
254	1	19	11	1970	2	1	1						2	0	TRANSPORTE DE PASAJEROS, COLECTIVO	8322	8	49210	1	1	2			2		2		99	99	99	99	1	3	1	4				2			99		99	99	99	2	4	2
255	2	2	9	1955	2	1	1						5		ASESORA DE HOGAR (COSINA Y ASEO DE CASA)	9131		97001		1				2		1	1	3	3	3	3	3	1	1	6	2			2			1		1	2	2
256	2	15	7	1967	2	1	1						3		CUIDA A UN ADULTO MAYOR	5133	1	97000	1	1	2			2		1	2	3	3	1	3	3	1	1	4	1	1	1	2			1		1	2	2
257	1	1	9	1965	2	1	1						2	0	LIMPIADOR DE AUTOS	9120	1	81100	1	1	2			2		2		3	3	3	3	3	2	1	3				2			99		99	99	99	2	4	2
258	2	4	9	1943	2	1	2	2	2	1			2	0	REPOSTERIA,TORTAS DE TODO TIPO ,DULCES ARTESANALES	7412	1	10000	1	1	2			2		2		1	1	1	1	1	1	1	6				2			99		99	2	2	2	4	2
259	2	2	1	1944	2	1	1						3		CLASES EN EL AULA	3340	EDUCACIONALES	85100	9	6	2			2		1	1	3	3	2	3	3	1	1	4	1	1	1	2			1		2	2	2
260	1	1	1	1951	2	1	1						3		DOCENTE DE INGENIERIA EN UNIVERSIDAD ANTOFAGASTA POR LO CUAL TEINE QUE IR A TERRENO EN MINERA	2310	10	84110	9	9	1	1		2		1	1	3	3	1	3	2	1	1	6			1	2			1		1	2	2
261	2	24	10	1980	2	1	1						3		TECNICO EN LABORATORIO	2212	1	86902	88	2	2			2		2		3	3	3	3	3	3	1	3	1	1	1	2			1		2	2	2
262	1	1	1	1961	2	1	1						3		DOCENTE DE GEOLOGIA EN UNIVERSIDAD CATOLICA NORTE POR LO CUAL TRABAJA SOLO ALGUNAS VECES EN TERRENO DE MINERA	2310	10	85300	9	9	2			1	20	1	1	3	3	2	3	2	1	1	6	1	1	1	2			1		1	2	2
263	2	2	6	1953	2	1	1						3		cajera de supermercado	4211	supermercado	47112	8	7	2			2		1	1	3	3	3	3	3	3	1	3	1	1	1	2			1		1	2	2
264	2	1	9	1960	2	1	1						3		OBTETRICIA EN CLINICA ANTOFAGASTA	2221	10	86201	9	9	2			2		2		3	3	2	3	3	1	1	6	1	1	1	2			1		1	2	2
265	1	7	8	1980	2	1	1						3		DOCENTE ACADEMICO DE LA UNIVERSIDAD CATOLICA DEL NORTE	2310	BRINDA EDUCACIÃ³N SUPERIOR	85300	9	8	2			2		1	1	3	3	3	3	2	1	1	4	1	1	1	2			1		1	2	2
266	1	5	1	1965	2	1	1						3		SUPERVISOR DE MANTENCION EN MINERA	2147	3	7290	9	9	2			1	30	1	1	1	1	1	1	2	1	1	6	1	1	1	2			1		1	2	2
267	1	8	7	1985	2	1	1						3		empaQue de supermercado	9322	supermercado santa isabel	47112	9	8	2			2		1	1	3	3	3	3	3	3	1	5	2			2			2		1	2	2
268	1	2	1	1955	2	1	1						2	2	CONTATRISTA	3423	3	7290	2	2	2			1	2	2		1	1	2	1	1	1	1	4				2			99		1	2	2	2	3	1
269	1	1	6	1986	2	1	2	1					2	0	ODONTOLOGO	2222	ODONTOLOGIA	86200	1	1	2			2		2		3	3	3	3	3	2	2	3				1	3	4	99		99	2	2	2	1	2
270	1	9	7	1977	2	1	1						2	0	CONTADOR INPENDIENTE	3433	1	69201	1	1	2			2		2		3	3	1	1	1	1	1	4				2			99		99	2	2	2	4	1
271	1	2	2	1981	2	1	1						3		disenador grafico en empresa de diseno en la wed	3471	1	74101	3	3	2			2		1	1	3	3	1	3	3	1	1	3	2			2			1		1	2	2
272	1	7	1	1953	2	1	1						3		cajero administrativo en estacionamiento	4211	7	47100	4	3	2			2		1	1	3	3	3	3	3	2	1	2	2			2			1		1	2	2
273	1	26	4	1962	2	1	1						2	0	ALBANIL	7122	OBRAS CIVIL	41000	1	1	2			2		1	1	3	3	3	3	3	3	1	1				2			1		1	2	2	1	4	2
274	1	1	5	1986	2	1	1						3		OPERADOR DE LIPIGAS ENCARGADO DE LLENAR LOS TUBOS DE GAS	8155	7	35200	8	3	2			2		1	1	3	3	3	3	3	1	1	3	1	1	1	2			1		1	2	2
275	2	2	3	1972	2	1	2	2	2	2	2	3	3		AYUDANTE DE COSINA EN LOCAL DE COMIDA RAPIDA	5122	7	56101	3	3	2			2		1	1	3	3	2	3	3	1	1	3	1	1	1	2			1		1	2	2
276	1	2	8	1988	2	1	2	2	2	1			3		OPERADOR DE MAQUINAS DE JUEGO DE KASINO ENJOY	4213	1	92001	9	9	2			2		1	1	3	3	3	3	3	1	1	1	2			2			1		1	2	2
277	1	3	1	1960	2	1	1						3		ALBANIL, PEGA BLOQUE EN CONTRUCCION	7122	6	43909	7	7	2			2		1	1	3	3	3	3	3	2	2	1	1	3	2	1	2	3	3		1	1	1
278	2	6	4	1980	2	1	2	2	1				3		SELLADORA MANTENCION DE ASEO EN DEPARTMENTOS	9132	CONSTRUCTION DE DEPARTMENTOS	43300	88	4	2			2		2		3	3	3	3	3	3	1	3	1	1	1	2			1		3	2	2
279	1	2	7	1954	2	1	1						2	0	CHOFER DE COLECTIVO 333	8322	8	49221	1	1	2			2		2		3	3	3	3	3	2	1	2				2			1		1	2	2	2	4	1
280	2	2	6	1953	2	1	2	2	2	1			5		CUIDABA A UNA SENORA DE EDAD	9131		97001		1				2		1	1	3	3	3	3	3	2	1	3	2			2			1		1	2	2
281	1	2	1	1943	2	1	2	2	2	1			3		TODO TIPO DE TRABAJO EN LA CONTRUCCION Y PRINCIPALMENTE ERA AYUDANTE DE PLANTA DE ORMIGON EN LA CONTRUCCION	9313	6	43909	4	4	2			2		1	1	3	3	2	3	3	1	1	3	1	1	1	2			1		1	2	2
282	1	2	1	1953	2	1	1						3		ANALISTA QUIMICO	8229	PRODUCCIION DE NITRATOS	20120	8	8	3	1		2		1	1	2	3	3	3	2	1	1	6				2			1		1	2	2
283	1	4	1	1951	2	1	1						3		MECANICO INDUSTRIAL	7233	EXTRACCIÃ³N DE LITIO	7290	9	8	2			1	2	1	1	3	3	1	3	2	1	1	6	1	1	1	2			1		1	2	2
284	2	9	2	1978	2	1	1						3		PREVENCIONISTA DE RIEZGO	3151	CONSTRUCCION	41000	8	6	2			1	80	1	1	3	3	2	3	2	2	2	2	1	2	2	1	2	4	1		2	2	2
285	2	1	2	1973	2	1	1						2	8	PELUQUERA	5141	SALON UNISEX	96021	3	3	2			2		1	1	3	3	3	3	3	3	1	1				2			1		1	2	2	2	4	2
286	1	28	5	1956	2	1	1						3		DOCENTE DE FISICA DE EDUCACION MEDIA FISCAL	2320	10	84110	5	4	1	2		2		1	1	3	3	2	3	2	2	1	3			2	2			1		1	2	2
287	2	2	2	1988	2	1	1						3		AYUDANTE DE COSINA EN PLATOS PREPARADOS EN SUPERMERCADO JUMBO	5122	7	47111	9	9	2			2		1	1	3	3	3	3	3	1	1	1	1	1	1	2			1		1	2	2
288	2	20	10	1980	2	1	1						3		CROUPIER FULL-TIME EN CASINO	4213	7	92001	9	9	2			2		1	1	3	3	3	3	3	1	1	3	1	1	1	2			1		1	2	2
289	1	10	3	1962	2	1	1						3		JEFE DE VENTA EN DISTRIUIDORA LOCAL	5220	7	46303	3	3	2			1	5	1	1	1	1	1	3	2	1	1	6	1	1	1	2			1		1	2	2
290	2	9	7	1959	2	1	2	2	2	2	2	3	5		(NINERA) CUIDABA A UN BEBE DE DOS ANOS	5131		97001		1				2		1	1	3	3	2	3	3	1	1	2	2			2			1		1	2	2
291	2	1	1	1978	2	1	2	2	2	2	2	3	3		SECRETARIA DE CONSULTA MEDICA	4115	10	86100	3	3	2			2		1	1	3	3	2	3	3	1	1	3	1	1	1	2			1		1	2	2
292	1	2	2	1986	2	1	1						3		guardia de seguridad en empresa que presta servicio a la mineria	5169	3	80102	9	9	2			2		1	1	3	3	3	3	3	3	2	1	1	4	5	1	3	4	3		1	1	1
293	1	1	5	1953	2	1	1						2	0	VENDEDOR AMBULANTE DE VERDURAS	9111	COMERCIO	47991	1	1	2			2		2		3	3	3	3	3	1	1	6				2			4	TRABAJA POR CUENTA PROPIA E INDEPENDIENTE AMBULANTE	99	2	2	2	4	2
294	1	1	9	1954	2	1	1						3		GUARDIA DE SEGURIDAD EN CODOMINIOS EN UNA EMPRESA QUE PRESTA SERVICIO DE SEGURIDAD	5169	EMPRESA DE SEGURIDAD	80102	3	3	2			2		1	1	3	3	2	3	3	3	1	1	2			1	3	2	2		1	1	1
295	1	2	8	1962	2	1	1						3		CHOFER REPARTIDOR DE FERRETERIA	8324	7	49231	2	2	2			2		1	1	3	3	2	3	3	2	1	5	1	1	1	2			1		1	2	2
296	2	1	7	1984	2	1	2	2	1				3		CAPTADORA DE CREDITO DE TIENDA RIPLEY	5220	7	47199	9	9	2			2		1	1	3	3	3	3	3	1	1	3	1	1	1	2			3		2	1	1
297	1	1	4	1990	2	1	1						3		AUXILIAR INDUSTRIAL EN EMPRESA INDUSTRIAL DE CEMENTO(INACESA)	9132	1	46632	5	5	2			2		1	1	3	3	3	3	3	3	2	1	1	4	4	1	2	2	1		1	1	1
298	1	1	8	1981	2	1	1						3		AYUDANTE DE SOLDADOR (ESTRUCCTURAS METALICAS)	7212	1	25110	4	4	2			2		1	1	3	3	3	3	3	1	1	3	1	1	1	2			1		1	2	2
299	2	1	1	1982	2	1	1						2	0	VENDE PRODUCTOS EN LAS FERIAS	5230	VENTAS	47211	1	1	2			2		2		3	3	3	3	1	2	1	6				2			99		99	99	99	2	4	2
300	1	1	4	1949	2	1	1						3		PANOLERO, BODEGUERO	4131	CONSTRUCCION	43309	7	7	2			2		1	1	3	3	3	3	3	1	1	3	1	1	1	1	1	1	1		2	2	2
301	2	2	1	1965	2	1	1						3		ASISTENTE SOCIAL DE LA MUNICIPALIDAD ENCARGADA DE PROGRAMA DEL ADULTO MAYOR	2246	10	88100	8	4	2			1	10	1	1	1	3	1	1	2	1	1	6	1	1	1	2			1		1	2	2
302	1	27	5	1957	2	1	1						3		CCONTROL DE CALIDAD	3152	METALMECANICA	24100	6	3	2			2		1	1	3	3	3	3	3	2	1	4	1	1	1	2			1		1	2	2
303	2	2	2	1963	2	1	1						2	0	FABRICACION DE DULCES TORTAS	5122	COMERCIO AL POR MENOR	47214	1	1	2			2		2		1	88	1	1	1	2	1	6				2			99		99	2	2	2	4	1
304	1	1	1	1955	2	1	1						3		garzon	5123	restaurant	56101	4	4	2			2		1	1	3	3	2	3	3	2	1	6	1	1	1	2			1		1	2	2
305	2	2	1	1966	2	1	1						3		PRODUCCION EN EL AREA DE PASTELERIA DE SUPERMERCADO	7412	7	10711	9	8	2			2		1	1	3	3	3	3	3	1	1	2	1	1	1	2			1		1	2	2
306	1	10	4	1960	2	1	1						2	50	INGENIERÃ­A	2149	TRATAMIENTO DE AGUAS	39000	6	6	2			1	40	1	1	1	1	1	1	2	2	1	5				2			1		2	2	2	2	3	2
307	1	1	4	1941	2	1	1						2	0	TAXISTA	8322	C	49221	1	1	2			2		2		99	99	99	99	1	3	1	3				2			99		99	99	99	2	4	1
308	2	3	1	1990	2	1	2	2	2	1			3		REPONEDORA	5220	COMERCIO	47112	9	8	2			2		1	1	3	3	3	3	3	3	2	1	1	2	4	1	1	2	1		2	2	2
309	1	1	7	1966	2	1	1						1	4	VENTA DE COMIDA RAPIDA	1315	COMERCIO	56109	2	2	2			1	4	2		1	1	1	1	1	1	1	5				2								2	3	2
310	1	1	3	1975	2	1	1						3		MAESTRO ALBANIL	7122	CONSTRUCTORA	43909	5	5	2			2		2		3	3	3	3	3	2	1	4	1	3	1	1	3	4	1		1	2	2
311	1	2	1	1939	2	1	1						3		GUARDIA DE SEGURIDAD	5169	MINERA DE COBRE	7290	3	3	2			2		2		3	3	3	3	3	2	1	2	1	2	3	2			1		1	1	2
312	1	9	7	1988	2	1	1						3		AYUDANTE EN CONSTRUCIPN DE CAMARAS DE ALCANTARILLADO	9300	INSTALACIONES EN GASFITE RIA	43221	7	6	2			2		1	1	3	3	3	3	3	1	2	1	1	3	2	1	2	2	1		1	2	2
313	2	2	7	1980	2	1	1						3		REPONEDORA PRODUCTOS CREMAS	5220	DISTRIBUIDORA DE CREMAS	47722	7	3	2			2		2		3	3	1	3	3	2	1	3	1	1	1	2			3		1	1	1
314	1	2	2	1974	2	1	1						3		CONDUCTOR DE MINIBUSES	8323	EMPRESA DE TRANSPORTES DE PERSONAL A LA MINERIA	49210	9	9	2			2		2		3	3	3	3	3	2	1	3	1	1	1	2			1		1	2	2
315	1	8	1	1948	2	1	2	2	2	2	2	3	3		CHOFER EN TRANSPORTES DE TEMPOREROS AGRICOLAS Y PROPIA DE LA AGRICULTURA EN VINEDOS	8323	COSECHAS EN VINAS ,AGRICULTURA	1210	5	5	2			1	20	1	1	1	3	1	3	2	1	1	4	1	1	1	2			1		1	2	2
316	1	9	4	1953	2	1	1						3		OPERADOR MAQUINARIA DE HORMIGON	8212	CONSTRUCTORA DE CASA	43909	88	7	2			2		1	1	3	3	3	3	3	2	2	5	1	3	3	1	3	2	3		1	1	1
317	1	2	1	1963	2	1	1						3		GUARDIA DE SEGURIDAD	5169	TRANSPORTES DE COBRE HACIA ANTOFAGATA	7290	8	3	2			2		2		3	3	3	3	3	2	1	2	1	1	1	2			1		1	1	2
318	1	2	1	1945	2	1	1						2	0	CHOFER DE COLECTIVO	8322	LOCOMOCION COLECTIVA LINEA 104	49221	1	1	2			2		2		3	1	1	1	1	2	1	6				2			99		99	99	2	2	4	2
319	1	28	3	1969	2	1	1						3		TECNICO B MECANICO	3115	PRESTACIÃ³N DE SERVICIOS DE MANTENCION A LA MINERÃ­A	33120	9	2	2			2		1	1	3	2	2	3	3	1	1	5	1	1	1	2			1		1	1	2
320	1	7	1	1941	2	1	1						3		CHOFER DE EMPRESA DE TRANSPORTES	8322	8	49210	9	4	2			2		1	1	3	3	3	3	3	1	1	5	1	1	1	2			1		1	2	2
321	1	9	1	1969	2	1	1						3		GUARDIA DE SEGURIDAD	5169	SEGURIDAD	80102	9	1	2			2		2		3	3	3	3	3	1	1	6	1	1	1	2			1		1	1	2
322	2	1	8	1984	2	1	2	2	1				3		ATENCION A ENFERMOS HOSPITALIZADOS	5132	AREA DE SALUD HOSPITAL	86100	9	9	2			2		1	1	3	3	3	3	3	1	1	5	1	1	1	2			1		1	2	2
323	2	2	7	1981	2	1	1						3		ADMINISTRATIVO RECAUDACIO	4222	HOSPITAL	86909	9	9	2			2		2		3	3	3	3	3	2	1	2	1	2	2	2			1		2	2	2
324	1	1	3	1940	2	1	2	2	2	1			1	2	INSTALACION Y PULIDO VITRIFICADO DE PARQUET Y PISOS DE MADERA	7132	CONSTRUCTION ,E INSTALACION Y PULIDOS EN PISOS DE PARQUET Y PISOS DE MADERA	43300	2	2	2			1	3	2		1	1	1	1	1	2	2	6				1	3	1						1	4	1
325	2	2	1	1966	2	1	1						3		MINITORA DEPOTIVA	3475	CORPORACION MUNICIPAL	84120	6	6	1	3		2		1	1	3	3	1	3	2	2	1	5				2			1		1	1	2
326	2	1	1	1975	2	1	2	2	2	1			2	3	ENCARGADA DE PROYECTOS AUDIOVISUAL	3431	PRODUCTORA AUDIOVISUAL	59140	2	2	2			1	1	1	1	1	1	1	1	2	2	2	4				2			1		1	2	2	1	3	1
327	1	1	4	1941	2	1	2	1					2	0	VENTA DE ARTICULOS DE PAQUETERIA	5220	COMERCIO AL POR MENOR BAZAR PAQUETERIA	47114	1	1	2			2		2		1	1	1	1	1	2	1	6				2			99		99	99	99	2	4	2
328	2	1	1	1973	2	1	2	1					3		trminaciones de casas fraguando,pintando,etc	9313	empresa constructora de casas	43300	7	6	2			2		1	1	3	3	3	3	3	1	1	2	1	3	3	1	1	3	1		2	2	2
329	2	1	4	1970	2	1	2	1					1	2	ELABORACION DE EMPANADAS	1312	FABRICA Y VENTA DE EMPANADAS	56109	2	2	2			2		1	1	1	1	2	1	1	3	2	3				1	3	4						2	4	2
330	1	10	4	1976	2	1	1						3		PERFORISTA EN EMPRESA CONTRATISTA QUE LE PRESTA SERVICIO A LA MINERIA	8111	1	7000	7	5	2			2		1	1	3	3	3	3	3	3	2	1	1	3	2	1	1	1	1		1	2	2
331	2	1	1	1967	2	1	1						3		REPONEDORA DE COSMETICOS	5220	SERVICIOS EXTERNOS DE COSMETICOS BEBE	47722	9	4	2			2		1	1	3	3	2	3	3	2	1	3	1	1	1	2			1		1	1	2
332	1	1	3	1964	2	1	1						2	1	VENTA DE PRODUCTOS DE PAQUETERIA	5220	COMERCIO	47110	2	2	2			1	1	2		1	1	1	1	1	2	1	6				2			99		99	99	99	2	3	2
333	1	13	8	1960	2	1	1						3		LIMPIADOR DE PISCINAS EN EMPRESA CONTRATISTA	9132	1	99999	5	4	2			2		1	1	3	3	3	3	3	2	1	1	1	2	88	2			1		1	2	2
334	1	2	1	1973	2	1	1						3		OPERADOR DE DESCARGA DE ACIDO SULFURICO	8159	CONSTRUCTION Y OPERACION A LAMINERIA	20120	88	88	2			2		2		3	3	1	3	3	2	1	5	1	1	1	2			1		1	1	2
335	1	2	1	1937	2	1	1						3		GUARDIA DE SEGURIDAD	5169	MUNICIPIO COLEGIO	84110	88	5	1	1		2		2		3	3	3	3	3	1	1	6			1	2			1		1	1	2
336	1	17	1	1969	2	1	1						3		TECBICO MECANICO	7233	INDUSTRIA	28100	7	6	2			1	13	1	1	3	2	1	3	3	1	1	2	1	1	1	1	2	1	1		1	2	1
337	1	1	7	1949	2	1	2	2	2	1			3		CARABINERO	5162	VIGILANCIA	84230	9	8	3	1		1	5	1	1	3	3	3	3	2	1	1	6			1	2			1		1	2	2
338	1	25	8	1975	2	1	1						3		OPERADOR	8122	FABRICACIÃ³N DE BOLAS DE ACEROS	24100	7	3	2			2		1	1	3	3	3	3	3	1	1	4	1	1	1	2			1		1	2	2
339	1	5	1	1937	2	1	1						1	2	VENTA DE GAS	9113	DISTRIBUIDORA DE GAS	47732	2	2	2			1	2	2		1	1	1	1	1	1	1	6				2								2	1	1
340	2	18	4	1972	2	1	1						3		bombera combustible	5220	indystei	47300	9	4	2			1	2	1	1	2	2	1	3	2	2	1	3	1	1	1	2			1		1	2	2
341	2	17	5	1970	2	1	1						3		ASISTENTE ADMINISTRATIVA	3431	1	82190	88	88	2			2		1	1	3	3	3	3	3	1	1	2	1	1	1	2			1		1	2	2
342	2	1	5	1957	2	1	1						5		ASEO COSINA CUIDA	9131		97001		1				2		1	1	3	3	3	3	3	3	1	2	2			2			1		88	2	1
343	2	1	1	1964	2	1	1						2	2	PENSION	5121	DAR PENSION	56109	2	2	2			2		2		1	1	1	1	1	3	2	1				1	3	4	99		99	99	99	2	4	2
344	1	4	1	1980	2	1	1						1	8	PRESTADOR DE SERVICIOS	7212	INDUSTRIAL Y ELECTRICO	42900	3	3	2			1	1	2		1	1	1	1	1	1	1	4				1	2	4						2	3	1
345	1	1	8	1963	2	1	1						1	2	SUPERVISAR	9132	ASEO INDUSTRIAL	81299	2	2	2			99		1	2	1	1	1	1	1	2	1	1				2								1	2	1
346	1	2	5	1979	2	1	1						3		GUARDIA	5169	COMERCIO	47000	9	4	2			2		1	1	3	3	3	3	3	3	2	1	1	2	4	1	2	3	3		2	1	1
347	2	19	12	1986	2	1	1						3		SECRETARIA Y ASISTENTE DE COMPRA	4115	1	70100	88	88	2			2		1	1	3	3	3	3	3	2	1	3	1	1	1	2			1		1	2	2
348	1	4	1	1948	2	1	1						3		PESCADOR	6153	PESQUERA	3110	88	2	2			2		1	1	3	3	3	3	3	1	1	5	1	1	1	2			1		2	2	2
349	1	6	6	1963	2	1	1						3		PINTOR	7141	INDUSTRIA	28100	3	3	2			2		1	1	3	3	3	3	3	3	1	1	1	2	4	1	2	3	1		1	1	2
350	1	3	3	1962	2	1	1						3		OPERADOR DE GRUPO ELECTRONICO	8271	PESCA	3110	9	8	2			2		1	1	3	2	2	3	3	1	1	4	1	1	1	2			1		1	2	2
351	1	1	7	1975	2	1	1						2	300	TRIPULANTE DE BARCO PESQUERO	8340	PESQUERA	50220	8	8	2			1	4	1	1	1	3	3	3	2	1	1	4				2			1		2	2	2	1	4	1
352	1	28	12	1981	2	1	1						3		LOCUTOR DE RADIODIFUSIÃ³N	3472	1	60100	88	3	2			2		1	1	3	3	3	3	3	1	1	6	1	1	1	2			1		1	2	2
353	1	1	6	1972	2	1	1						3		GUARDIA DE SEGURIDAD	5169	VIGILANCIA	80100	6	4	2			2		1	1	2	2	2	2	3	1	1	3	1	1	1	2			1		1	1	1
354	1	1	4	1968	2	1	1						3		OPERARIO DE PLANTA	8151	FABRICA DE PRODUCTOS QUIMICOS	20100	9	5	2			2		1	1	3	3	3	3	3	1	1	2	1	1	1	2			1		1	2	2
355	1	2	1	1938	2	1	1						3		BODEGUERO	4131	PLANTA INDUSTRIAL	52100	8	1	2			2		1	1	3	3	3	3	3	1	1	3	1	1	1	2			1		1	2	2
356	1	2	2	1960	2	1	1						2	3	MAESTRO PLANIFICADOR	5220	COMERCIO MENOR	10711	2	2	2			2		2		2	2	2	2	2	1	1	3				1	1	1	1		1	2	2	2	3	1
357	1	2	7	1975	2	1	1						3		ELECTRO MECANICO	7241	TERMOELECTRICA	35100	9	3	2			2		1	1	3	3	2	3	3	1	1	3	1	3	1	1	4	4	1		1	2	2
358	2	2	1	1970	2	1	1						3		ASEO INDUSTRIAL	9132	LIMPIESA DE LOCALES	81210	3	3	2			2		1	1	3	3	3	3	3	1	1	2	1	1	1	2			1		1	1	2
359	1	1	1	1972	2	1	1						3		OPERADOR DE TRACTO-CAMION	8300	CARGA Y DESCARGA	49230	88	5	2			2		1	1	3	3	3	3	3	1	1	4	1	1	1	2			1		2	2	2
360	1	22	5	1962	2	1	1						2	20	ARTESANIA	7332	VENTA DE PRODUCTOS ARTESANALES	47890	5	5	2			2		1	1	88	3	3	3	3	2	2	1				1	1	1	4	MUNICIPALIDAD	88	2	2	1	4	2
361	1	2	1	1981	2	1	1						3		CAMAROGRAFO	3131	AUDIOVISUAL	59110	4	4	2			1	4	1	1	3	3	3	3	2	2	1	4	1	1	1	2			1		2	2	2
362	1	4	3	1970	2	1	1						3		BUZO COMERCIAL	7216	EMPRESA JAIME MORATI BUSEO COMERCIALES	1907	4	4	2			2		1	1	3	3	3	3	3	2	1	5	1	1	1	2			1		2	2	2
363	1	10	5	1964	2	1	1						3		CHOFER DE MINI BUS	8323	8	49210	4	4	2			2		1	1	3	3	3	3	3	1	1	3	1	1	1	2			1		1	2	2
364	1	1	5	1974	2	1	1						3		VARIAS COSAS PINTOR DE PILOTE	7141	SERVICIOS	43301	3	3	2			2		1	1	2	2	2	2	3	1	1	1	2			1	4	3	1		1	1	1
365	1	6	6	1990	2	1	1						3		AYUDANTE MECANICO	7231	1	45200	88	6	2			2		1	1	3	3	3	3	3	1	1	1	1	1	1	2			3		1	1	1
366	1	2	2	1976	2	1	1						3		MECÃ¡NICO	7231	MINERA	7290	88	9	2			2		1	1	3	3	3	3	3	2	1	3	1	1	1	2			1		2	2	2
367	2	2	1	1981	2	1	1						3		CONTROL DE CARGA Y DESCARGA DE BUQUES	4133	PORTUARIA	52220	9	3	2			2		1	1	3	3	3	3	3	2	1	3	1	1	1	2			1		1	2	2
368	1	9	1	1984	2	1	1						3		OPERADOR DE EQUIPO	8159	DISTRIBUCION DE ACIDOS	20110	88	5	2			2		1	1	3	3	3	3	3	1	1	2	1	1	1	2			1		1	2	2
369	2	1	4	1985	2	1	1						3		SECRETARIA ADMINISTRATIVA	4115	OBRAS CIVILES	42900	88	4	2			2		1	1	3	3	3	3	3	1	1	3	1	1	1	2			2		1	1	1
370	1	26	9	1945	2	1	1						2	0	CONDUCTOR DE TAXI	8322	TRANSPORTE	49221	1	1	2			2		2		1	1	1	1	1	1	1	6				2			99		2	2	2	2	4	1
371	2	17	3	1964	2	1	1						2	2	DUEÃ±A DE CAFETERIA	5220	VENTA DE PRODUCTOS ALIMENTICIOS	56101	2	2	2			1	2	2		1	1	1	1	1	2	1	2				2			99		99	99	99	2	4	2
372	2	1	1	1967	2	1	1						3		VENDEDORA	5220	TIENDA ZAPATERIA Y PERFUMES	47717	2	2	2			2		1	1	3	3	3	3	3	2	1	4	1	1	1	2			1		1	2	2
373	1	26	2	1971	2	1	1						1	4	JEFE AGENCIA	1233	PRESTA SERVICIOS A AGENCIA D TRANSPORTE	52200	2	2	2			1	6	2		1	1	1	1	1	1	1	3				2								1	2	1
374	2	1	5	1981	2	1	1						6		VENDEDORA	5220	LOCAL COMIDA RAPIDA	56100	2	2	2											3	3	2	1				1	3	4	1		99
375	2	2	1	1953	2	1	1						3		PROFESORA BASICA	2331	COLEGIO ALONDRA BAJOS BARRIOS	85100	5	5	2			2		1	1	3	3	3	3	2	1	1	6	1	1	1	2			1		2	2	2
376	1	1	5	1988	2	1	1						3		GUARDIA	5169	DISCOTEQUE	93291	3	3	2			2		1	1	1	1	1	1	2	2	1	3	1	1	1	2			1		1	2	2
377	2	16	7	1964	2	1	2	2	1				3		PROFESORA EDUCACION ESPECIAL	2340	1	84110	9	5	1	1		1	1	1	1	3	3	1	2	2	1	1	6				2			1		1	2	2
378	1	6	1	1988	2	1	1						3		ELECTRICO DE SEGUNDA	7137	MINERA LAS CENIZAS	7290	6	6	2			2		2		3	3	3	3	3	2	1	3	1	1	1	2			1		2	2	2
379	1	2	1	1968	2	1	1						3		CHOFER	8324	TRANSPORTE MINERALES	1100	6	6	2			2		1	1	3	3	3	3	3	3	1	4	1	1	1	2			1		1	1	1
380	2	1	8	1973	2	1	1						3		cajera	4211	buses tur-bus	49224	2	2	2			2		1	1	3	3	3	3	3	2	1	1	1	1	1	2			1		1	2	2
381	2	1	1	1967	2	1	1						3		COCINERA	5122	MINERA	7200	5	2	2			2		1	1	3	3	3	3	3	3	2	1	1	3	88	1	4	1	3		1	2	1
382	2	2	3	1985	2	1	1						3		apoyado administraciÃ³n	3431	municipio de taltal	84110	6	6	1	3		2		1	1	3	3	3	3	3	3	2	3			2	1	3	4	1		1	2	2
383	1	6	9	1985	2	1	1						3		MECANICO ARMA CAMIONES DE EXTRACCION PARTES HIDRAULICAS Y ELECTRICA	7231	ACTIVIDAD NO BIEN ESPECIFICADA 1	45200	9	6	2			1	40	1	2	1	1	1	3	2	1	1	4	1	1	1	2			1		1	2	2
384	1	1	1	1974	2	1	1						2	3	TALLER DE DESABOLLADURA Y PINTURA	7142	1	45203	2	2	2			1	3	2		1	1	1	1	1	2	1	3				2			3		2	2	2	2	3	2
385	2	1	1	1969	2	1	1						1	4	GERENTECGENERAL ,ADMINISTRAR YGESTIONAR	1319	1	70202	2	2	2			1	3	2		1	1	1	1	1	1	1	3				2								2	3	1
386	2	2	1	1975	2	1	2	2	2	1			3		SECRETARIA SERVICIO TECNICO	4115	ACTIVIDADES NO ESPECIFICADA	95000	2	1	2			2		1	1	3	3	3	3	3	2	1	3	1	1	1	2			1		2	2	2
387	2	2	4	1978	2	1	1						3		PROGRAMA MANTENCIONES E LA PLANTA PTMP CODELCO NORTE	2145	ACTIVIDADESNO BIEN ESPECUFICADAS	9900	8	4	2			2		1	2	3	3	1	3	3	2	2	2	1	2	2	1	3	4	1		1	1	2
388	1	2	5	1975	2	1	1						3		JEFE TURNO PROTECCION INDUSTRIAL	3119	EXPLOTACION DE MINAS Y CANTERA	9900	9	6	2			1	5	1	1	2	3	3	3	2	2	1	3	1	1	1	2			1		2	2	2
389	1	2	1	1980	2	1	1						3		OPEEADOR DE MAQUINAS PESADAS	8332	EXPLOTACION MINA	8999	9	9	2			2		1	1	3	3	3	3	3	1	1	4	1	1	1	2			1		2	2	2
390	1	1	4	1989	2	1	1						3		REPONEDOR DE ALIMENTOS	5220	COMERCIO MAYOR	47112	9	7	2			2		1	1	3	2	2	2	3	2	1	2	1	1	1	1	1	3	1		2	2	2
391	1	2	1	1972	2	1	1						3		supervisor en sistemas de aiire acondicionado	3115	1	35300	7	5	2			1	16	1	1	1	1	1	3	2	2	1	6	1	1	1	1	1	1	1		1	1	2
392	1	2	3	1950	2	1	1						3		JEFE TURNO SALA DEMAQUINA REFINERIA CODELCO	4132	EXPKOTACION DEMINASY CANTERAS	7290	9	6	2			1	20	1	1	1	3	1	3	2	1	1	6	1	1	1	2			1		1	2	2
393	2	1	2	1951	2	1	2	1					3		ATENCION AL PACIENTE TECNICOENFERMERIANIVELSUPERIOR	3231	HOSPITAL	86100	9	8	2			2		1	1	3	1	1	3	3	1	1	6	1	1	1	2			1		1	2	2
394	1	4	3	1975	2	1	1						3		ENCARGADO DE TALLER	7231	ACTIVIDADES NOBIEN ESPECIFICADAS	45200	9	4	2			1	8	1	1	1	3	1	3	2	1	1	3	1	1	1	2			1		1	2	2
395	1	1	1	1960	2	1	1						3		MECANICO DE MANTENCION DE PLANTA	7233	MINAS YCANTERAS	7200	6	6	2			2		1	1	3	3	3	3	3	3	2	1	1	3	5	1	5	3	1		1	1	2
396	1	1	6	1985	2	1	1						3		OPERADOR DE EQUIPOS PESADOS CHIFE DE CAMIONESDE EXTRACCION	8332	EXPLOTACION DE MINERAS Y CANTERAS	9900	9	8	2			2		1	1	3	3	3	3	3	1	1	4	1	1	1	2			1		1	2	1
397	1	9	7	1955	2	1	1						3		OPERADOR ESPECIALISTA HORNO VERTICAL	8159	EXPLOTACION MINAS Y CANTERAS	9900	9	8	2			2		1	1	3	3	3	3	3	1	1	6	1	1	1	2			1		2	2	2
398	1	1	1	1965	2	1	1						3		OPERADOR PLANTA MOLIBDENO	8111	EXPLOTACION MINAS	9900	9	8	2			2		1	1	3	3	3	3	3	1	1	6	1	1	1	2			1		2	2	2
399	1	2	1	1952	2	1	1						3		OPERADOR MAYOR DE FLOTACION Y RECUPERACION DE AGUA	8112	CAPATAZ	7200	2	2	2			2		1	1	3	3	3	3	2	1	1	6	1	1	1	2			1		1	2	2
400	2	4	8	1962	2	1	1						3		PROFESORA ENSEÃ±ANZA MEDIA	2320	EDUCACION	84110	9	9	1	1		2		1	1	3	3	3	3	3	1	1	6				2			1		2	2	2
401	1	2	1	1957	2	1	1						3		MECANICO DE PALAS	7233	EXPLOTACION DE MINAS	9900	9	6	2			1	10	1	1	3	3	2	3	2	1	1	6	1	1	1	2			1		2	2	2
402	2	2	2	1978	2	1	2	2	1				3		ASESORA EMPRESAS PREVENCION DE RIESGO	2149	TRANSPORTE Y COMUNICACIONES	52219	7	2	2			1	1	1	2	1	1	1	3	2	2	2	2	1	2	2	1	3	4	1		1	2	2
403	1	2	1	1950	2	1	1						3		ELECTRO MECANICO,INDUSTRIAL	7137	MINERIA	7200	9	8	2			2		1	1	3	2	2	3	3	1	1	6	1	1	1	2			1		1	2	2
404	1	6	2	1977	2	1	1						3		OPERADOR DE PLANTAS	8211	EXPLOTACION DE MINERAS	8999	9	5	2			2		1	1	3	3	3	3	3	2	1	3	1	1	1	1	1	4	1		1	2	2
405	2	1	1	1961	2	1	1						3		CONTROLADORA DE TIEMPO EN TAXIS COLECTIVOS	4133	TRANSPORTE	49221	5	2	2			2		1	1	3	3	3	3	3	2	1	3	1	1	1	2			1		2	2	2
406	1	2	6	1943	2	1	2	2	2	2	1		2	0	ALVANIL,CARPINTERO,SOLDADOR,ELECTRICO	7120	CONSTRUCCION	43909	1	1	2			2		2		3	3	3	3	1	3	2	1				1	3	1	4	JEFES DEHOGAR TRABAJA CASAS PARTICULARES	2	2	2	2	4	2
407	1	19	8	1974	2	1	1						3		AREA DE MONTAJE EN LIXIVIACION	3113	EXPLOTACION DE MINAS	8999	9	5	2			2		1	1	3	3	3	3	3	2	1	1	1	1	1	1	3	4	1		1	2	2
408	1	10	11	1976	2	1	1						3		TECNICO ENREPARACIONES TELEFONIA INTERNET	3114	TELECOMUNCACIONEA	61000	8	5	2			1	2	1	1	3	3	3	3	3	2	1	3	1	1	1	2			1		1	2	2
409	2	2	1	1969	2	1	1						3		CAJERA Y TRABAJO ADMINISTRATIVO	4211	COMERCIO MAYOR	82100	9	5	2			1	5	1	1	2	2	2	3	2	1	1	3	1	1	1	2			1		1	1	1
410	1	6	1	1948	2	1	1						3		GASFITER Y OBRAS CIVILES	7136	6	43221	8	3	2			2		1	1	3	3	3	3	3	3	2	5	1	3	4	1	6	4	1		1	2	1
411	1	3	2	1974	2	1	1						3		soldador	7212	1	43909	9	4	2			2		1	1	3	3	3	3	3	3	2	1	1	3	4	1	2	2	3		2	1	1
412	1	10	4	1972	2	1	1						1	12	ADMINISTRADOR,PRODUCTOR DE RADIO	3431	COMUNICACIONES	60100	4	4	2			1	12	2		1	1	1	1	1	1	1	4				2								2	3	2
413	2	20	8	1976	2	1	1						3		SECRETARIA	4115	PROVINCIAL DE EDUCACION	84110	9	5	1	2		1	1	1	1	3	2	2	3	2	2	1	4			2	2			1		1	2	2
414	1	22	9	1949	2	1	1						3		OPERADOR DE MOVIMIENTO EXTERNO	8111	EXPLITACION DE MINAS	7290	9	4	2			2		1	1	3	3	3	3	3	2	1	6	1	1	1	2			1		1	2	2
415	1	11	5	1959	2	1	1						3		OPERADOR DE CONSOLA YTERRENO	8121	EXPLITACION DE MINAS	8999	9	4	2			2		1	1	3	3	2	3	3	1	1	6	1	1	1	2			1		1	2	2
416	1	8	3	1974	2	1	1						3		control de finanzas y gestion	2411	explotacion demineras y canteras	9900	8	3	2			1	2	1	1	2	2	1	1	2	2	1	4	1	1	1	2			1		1	1	2
417	1	2	5	1978	2	1	1						3		CONTROL DE PRODUCCION Y MANEJO DE INVENTARIOS	4132	1	82920	8	6	2			1	50	1	1	3	3	2	3	2	2	1	2	1	1	1	2			1		1	2	1
418	1	9	1	1958	2	1	1						3		JEFE DEL DEPARTAMENTO DE ESTUDIO DE PROYECTOS	1237	MONTAJES INDUTRIALES	43909	9	2	2			1	5	1	1	3	3	2	2	1	1	1	6	1	1	1	2			1		1	2	1
419	1	2	1	1976	2	1	1						3		CARABBINERO PREVENCION DELICTUAL ,TRANSITO,REACCION	5162	CARABINEROS DE CHILE	84230	7	7	3	1		1	3	1	1	3	2	2	3	2	1	1	6				2			1		1	2	2
420	1	13	4	1964	2	1	1						3		INGENIERO DE PROYECTOS N AREA DE MANTENIBILIDAD	2147	EXPLOTACION DE MINERAS	42900	9	4	2			1	7	1	1	1	2	1	3	2	2	1	5	1	3	2	1	1	4	1		1	2	2
421	1	20	4	1954	2	1	1						3		PROFESOR JEFE DE UTP	2359	EDUCACION	84110	9	5	1	1		1	22	1	1	3	1	1	1	2	1	1	4			1	2			1		1	2	2
422	2	3	7	1956	2	1	1						3		LABADO Y PLANCHADO EN UN HOTEL	8264	HOTELERIA	55110	4	4	2			2		1	1	3	3	3	3	3	2	1	3	1	1	1	2			1		2	2	2
423	1	2	1	1990	2	1	1						3		desconchador trabaja en cocina lavando platos	9132	1	56290	9	2	2			2		1	1	3	3	3	3	3	2	1	1	1	2	5	2			1		1	2	1
424	1	1	1	1970	2	1	1						3		cargador de tiro operador de equipo auxiliar explosivos	9333	enaex	9900	9	6	2			2		1	1	3	3	3	3	3	2	1	3	1	1	1	2			1		1	1	1
425	1	5	1	1968	2	1	1						2	0	CUIDA Y LIMPIA AUTOS	9142	1	81200	1	1	2			2		2		3	3	3	3	1	3	1	3				2			4	SINDICATO DE CUIDADORES Y LIMPIA AUTOS ,CARABINEROS MUNICIPALIDAD PERMISOS	2	2	2	2	4	2
426	1	2	6	1976	2	1	1						3		GUARDIA DE SEGURIDAD	5169	1	80100	7	2	2			2		1	1	3	3	3	3	3	2	2	1	1	2	2	1	2	2	1		1	1	2
427	1	3	5	1971	2	1	1						1	19	DUENO DE TALLER Y RENTCA	1316	TALLER MECANICO	45200	4	4	2			1	19	2		1	1	1	1	1	1	1	5				2								2	3	1
428	2	2	1	1952	2	1	1						2	0	TIENE UN PUESTO EN LA FERIA DE ROPA DE NINOS	5230	COMERCIO MENOR	47820	1	1	2			2		2		3	3	3	3	1	3	1	5				2			99		2	2	2	2	4	2
429	1	1	2	1965	2	1	1						3		CAPATAZ DE OBRAS CIVILES	7129	CONSTRUCCION	41000	9	5	2			1	9	1	1	3	1	1	3	2	2	1	3	1	3	2	1	1	4	1		1	2	2
430	2	2	5	1966	2	1	1						3		TECNICO PARAMEDICO EN MATERNIDAD	3231	SERVICIO	86100	9	5	2			2		1	1	3	3	3	3	3	1	1	5	1	1	1	2			1		1	2	2
431	1	9	3	1970	2	1	1						2	0	dueno de local defotografia ,fotografo	3131	comercio menor	47735	1	1	2			2		2		3	1	1	1	1	1	1	6				2			88		1	2	2	2	3	2
432	2	1	5	1952	2	1	1						2	0	VENDE VERDURAS	5230	COMERCIO MENOR	47211	1	1	2			2		2		1	1	1	1	1	1	1	6				2			88		88	2	2	2	3	2
433	1	1	6	1962	2	1	1						3		OPERADOR DE EQUIPO Y JEFE AREA	4132	EXPLOTACION DE MINERIA Y CANTERA	8999	9	4	2			1	15	1	1	1	2	2	3	2	1	1	6	1	1	1	2			1		1	2	2
434	1	1	7	1971	2	1	1						3		ELECTROMECANICO DE MAQUINARIA PESADA	7233	3	33120	9	5	2			2		1	1	3	3	3	3	3	1	1	6	1	1	1	2			1		1	2	2
435	2	1	6	1981	2	1	1						3		DOCENTE	2300	ACTIVIDADES NO BIEN ESPECIFICADAS	85499	6	6	2			2		1	1	3	2	3	3	3	2	1	3	1	1	1	2			1		1	2	1
436	1	17	2	1970	2	1	1						3		SOLDADOR CALIFICADO	7212	1	43909	9	6	2			2		1	1	3	3	3	3	3	2	1	5	1	1	1	2			1		1	2	2
437	1	2	2	1961	2	1	1						3		AUXILIAR DE SERVICIOS MENORES	9132	ESCUELA DIRECCION DE EDUCACION	85100	88	3	2			2		1	1	3	3	3	3	3	1	1	6	1	1	1	2			1		1	2	2
438	2	2	3	1963	2	1	1						3		RADIO OPERADOR DE BOMBEROS	5161	CUERPO DE BOMBEROS DE TOCOPILLA	84230	9	9	2			2		1	1	3	3	3	3	3	1	1	6	1	1	1	2			1		1	2	2
439	1	1	1	1945	2	1	1						2	3	restaurante	5122	restaurante	56101	2	2	2			1	3	2		1	1	1	1	1	3	1	6				2			99		99	99	99	2	1	2
440	2	2	3	1957	2	1	1						3		AUXILIAR DE ECTERILIZACION	3222	HOSPITAL DE TOCOPILLA MARCOS MACUADA	84110	5	3	1	1		1	4	1	1	2	3	1	3	2	1	1	6				2			1		1	2	2
441	2	2	4	1979	2	1	1						3		ASISTENTE DENTAL	3225	CLINICA DENTAL PARTICULAR	86202	2	2	2			1	3	1	1	2	1	1	3	2	1	1	5	1	1	1	2			1		1	2	2
442	2	1	1	1965	2	1	2	2	2	2	2	3	3		ADMINISTRATIVA	4190	CONSTRUCTORA DE VIVIENDAS	41000	5	2	2			2		1	1	3	3	3	3	3	3	2	2	3			2			1		88	2	2
443	2	1	1	1978	2	1	1						3		ASISTENTE DE PARVULOS	3320	ESCUELA E 10	84110	5	2	1	1		2		1	1	3	3	3	3	3	1	1	3				2			1		1	2	2
444	2	2	6	1990	2	1	2	2	2	1			3		PROMOTORA EN TIENDA	5220	COMERCIAL DE ELECTRODOMESTICOS VARIEDADES	47591	88	3	2			2		1	1	3	3	3	3	3	3	2	1	3			1	2	2	1		1	2	2
445	1	18	2	1982	2	1	1						3		MECANICO INDUSTRIAL	7233	CONTRATISTA EN CONFECCION DE ESTRUCTURAS METALICAS	25110	88	4	2			2		1	1	3	3	3	3	3	2	2	3	1	2	3	1	3	3	1		1	2	2
446	2	2	4	1973	2	1	2	1					3		AYUDANTE DE COCINA	5122	RESTAURANTE ITALIANO ROSA BLU	56101	2	2	2			2		1	1	3	3	3	3	3	3	1	2	1	3	2	2			1		1	2	2
447	1	2	4	1991	2	1	2	2	2	1			3		ELECTRICO	3113	ELECTROANDINA	35100	88	3	2			2		1	1	3	3	3	3	3	3	2	1	2			2			1		1	2	2
448	2	1	1	1967	2	1	1						3		RECEPCIONISTA	4222	HOTEL ROYAL TOCOPILLA	55110	4	2	2			2		1	1	3	3	3	3	3	1	1	3	1	1	1	2			1		1	2	2
449	2	2	4	1970	2	1	1						2	0	MICRO EMPRESARIA	5220	VENDE VARIEDADES DE PRODUCTOS DE HOGAR	47592	1	1	2			2		2		1	1	1	1	1	3	1	3				2			99		99	2	2	2	3	2
450	1	7	8	1971	2	1	2	1					2	0	RECOLECTOR DE ORILLA MARISCADOR	6152	NO	3110	1	1	2			2		2		3	3	3	3	1	3	1	3				2			99		99	99	99	2	4	2
451	1	2	5	1963	2	1	1						3		OPERADOR DE MAQUINARIA PESADA	8332	EMPRESA CONTRATISTA DE TRANSPORTE DE MAQUINARIAS PESADAS	49232	88	88	2			2		1	1	3	3	3	3	3	2	1	4	1	3	99	1	3	4	1		1	2	2
452	1	28	8	1975	2	1	2	2	2	1			3		MECANICO INDUSTRIAL	7233	CONTRATISTA EN EQUIPOS DE MONTAJES INDUSTRIALES	43902	88	4	2			2		1	1	3	3	3	3	3	3	2	2	1	2	3	1	2	4	1		1	2	2
453	2	2	4	1976	2	1	2	2	2	1			2	0	VENDEDORA	5220	TIENDA DE VARIEDADES	47199	1	1	2			2		1	1	3	3	3	3	3	1	1	6				2			1		88	2	2	2	1	1
454	1	19	8	1953	2	1	1						3		MAQUINISTA	8311	SQM TRANPORTA SALITRE	49120	88	3	2			2		1	1	3	3	2	3	3	1	1	6	1	1	1	2			1		1	2	2
455	1	1	5	1955	2	1	1						2	0	CHOFER DE COLECTIVO	8322	CHOFER DE COLECTIVO	49210	1	1	2			99		2		1	1	1	1	1	1	1	6				2			99		1	99	99	2	4	2
456	1	2	6	1956	2	1	1						2	0	CHOFER DE COLECTIVO	8322	CHOFER DE COLECTIVO	49210	1	1	2			2		2		1	1	1	1	1	1	1	6				2			99		99	99	99	2	4	2
457	1	2	7	1959	2	1	1						2	0	BUZO MARISCADOR	6152	CALETA TOCOPILLA	3110	1	1	2			2		2		99	1	1	1	1	1	1	6				2			99		99	99	99	2	4	2
458	2	2	2	1961	2	1	1						3		ASISTENTE DE ASEO	9132	ESCUELA BASICA DE TOCOPILLA	84110	5	2	1	1		2		1	1	3	3	3	3	3	1	1	4				2			1		1	2	2
459	1	2	6	1948	2	1	1						3		ALBAÃ±IL	7122	EMPRESA CONTRATISTA DE CONTRUCCION DE VIVIENDAS	43909	3	3	2			2		1	1	3	3	3	3	3	3	2	3	1	3	2	1	3	4	1		1	2	2
460	2	2	6	1959	2	1	2	2	2	2	2	3	2	0	PROMOTORA PRODUCTOS EVEL PRODUCTOS DE BELLEZA	5200	EMPRESA PRIVADA EVEL VENTA DE PRODUCTOS DE BELLEZA	47722	1	1	2			2		1	1	3	3	3	3	3	3	2	5				2			1		1	2	2	2	1	2
461	1	2	1	1957	2	1	1						3		OPERADOR DE MAQUINARIA	8290	SIT SERVICIOS DE TRANSFERENCIA PARA EMPRESA SQM	9900	88	4	2			2		1	1	3	3	2	3	3	3	1	5	1	3	4	2			1		1	2	2
462	2	1	1	1950	2	1	1						3		TECNICO PARAMEDICO	3231	HOSPITAL MARCOS MACUADA TOCOPILLA	84110	88	5	1	1		2		1	1	3	3	3	3	3	1	1	6				2			1		1	2	2
463	1	6	2	1982	2	1	1						3		INTRUMENTISTA ELECTRICO	7137	ELECTROANDINA	35100	88	3	2			2		1	1	3	3	3	3	3	3	1	5	1	1	1	2			1		1	2	2
464	2	3	7	1966	2	1	1						3		REPONEDORA Y ASEADORA DE LOCAL COMERCIAL	5220	LOCAL COMERCIAL	47100	2	2	2			2		1	1	3	3	3	3	3	3	1	2	2			1	3	4	1		1	2	2
465	1	1	3	1982	2	1	1						3		SOLDADOR	7212	CONTRATISTA DE ESTRUCTURA Y MONTAJE	41000	3	3	2			2		1	1	3	3	3	3	3	1	1	1	1	3	2	1	2	3	1		1	2	2
466	2	1	1	1974	2	1	1						3		ADMINISTRATIVA	3431	AGUAS ANTOFAGASTA	36000	88	3	2			2		1	1	3	3	3	3	3	3	2	1	1	3	2	1	3	3	1		1	2	2
467	1	2	4	1962	2	1	1						3		OPERADOR PLANTA	7111	EMPRESA MINERA SERVICIO DE EXTRACCI N DE COBRE	7200	88	4	2			2		1	1	3	3	3	3	3	1	1	6	1	1	1	2			1		1	2	2
468	2	2	1	1962	2	1	1						3		SECRETARIA	4115	MUNICIPALIDAD	84110	7	7	1	2		1	2	1	1	3	3	3	3	2	1	1	6				2			1		1	2	2
469	1	2	1	1948	2	1	1						3		GASFITER	7136	MARCASA CONTRATISTA ENCARGADA DE REPAPARACION DE CANERIAS	43221	6	6	2			2		1	1	3	3	3	3	3	3	1	5	1	1	1	2			1		1	2	2
470	1	1	3	1945	2	1	1						3		VIGILANTE	5169	CONTRATISTA AGENCIA NAVIERA	50220	88	2	2			2		2		3	3	3	3	3	1	1	6	1	3	5	1	3	4	1		1	2	2
471	1	2	2	1967	2	1	1						3		PREVENCIONISTA DE RIESGO	3152	EMPRESA CONTRATISTA	74909	8	8	2			1	265	1	1	1	3	1	3	2	1	1	5	1	1	1	2			1		1	2	2
472	1	2	9	1946	2	1	1						3		ELECTRICO	7137	SQM PRODUCCION Y VENTA DE SALITRE	8910	5	5	2			2		1	1	3	3	3	3	3	1	1	6	1	1	1	2			1		1	2	2
473	1	1	1	1961	2	1	1						3		OPERADOR PLANTA DE MAQUINARIAS	8332	SQM EXTRACCION Y VENTAS DE SALITRE	8910	88	4	2			2		1	1	3	3	2	3	3	1	1	6	1	1	1	2			1		1	2	2
474	1	2	3	1984	2	1	1						3		OPERADOR PLANTA QUIMICA	8151	SQM IODO PAMPA	8100	7	7	2			2		1	1	3	3	3	3	3	1	1	3	1	1	1	2			1		2	2	2
475	1	2	9	1940	2	1	2	2	2	2	2	3	3		PANIFICADOR	7412	PANADERIA EL OLIBAR	10711	3	3	2			1	2	1	1	3	3	1	3	2	3	2	5	2			1	3	4	1		1	2	2
476	1	2	9	1985	2	1	1						3		SOLDADOR	7212	CONTRATISTA MANTENCION SOLDADURAS	41000	9	9	2			2		1	1	3	3	3	3	3	1	1	3	1	1	1	2			1		88	2	2
477	2	2	6	1952	2	1	2	2	1				3		TECNICO PARAMEDICO	3231	CONSULTORIO MUNICIPAL	84110	3	3	1	1		2		1	1	3	3	3	3	3	1	1	6				2			1		1	2	2
478	1	8	7	1988	2	1	1						3		AYUDANTE DE SOLDADOR	7212	TALLER DE OBRA MUNICIPALIDAD	84110	6	6	1	3		2		1	1	3	3	3	3	3	3	2	2				1	1	4	1		1	2	2
479	2	2	8	1974	2	1	1						3		APOYO FAMILIAR	3460	MUNICIPALIDAD	84110	6	6	1	3		2		1	1	3	3	3	3	3	3	1	5				2			4	fosis	2	2	2
480	2	2	9	1967	2	1	2	2	2	2	2	3	3		ASEADORA	9132	JUZGADO DE LETRAS	84110	4	4	1	3		2		1	1	3	3	3	3	3	3	2	4				2			1		1	2	2
481	1	1	8	1990	2	1	1						3		ELECTRICO	7137	TELECAR CONTRATISTA ELECTRICOS DE APOYO	27900	5	5	2			2		2		3	3	3	3	3	3	1	2	1	3	88	2			1		1	2	2
482	1	7	9	1965	2	1	1						3		OPERADOR GUARDIA DE OPERADOR PUENTE DE DESCARGAS DE SALITRE	5169	SQM EXTRACTOR DE SALITRE Y VENTA	8910	88	3	2			1	4	1	1	3	3	1	3	2	3	1	6	1	1	1	2			1		1	2	2
483	1	2	9	1975	2	1	1						3		SOLDADOR	7212	EMPRESA CONTRATISTA ASEO Y MANTENCION	81299	5	5	2			2		1	1	3	3	3	3	3	3	2	1	1	2	3	1	8	4	1		1	2	2
484	1	2	7	1975	2	1	1						3		AYUDANTE MAQUINISTA DIESEL	9311	EMPRESA DISTRIBUIDORA DE SALITRE SQM	46692	9	9	2			2		2		3	3	3	3	3	1	1	5	1	1	1	2			1		1	2	2
485	2	2	9	1949	2	1	2	2	2	2	2	3	3		ASEO DE OFICINAS	9132	EMPRESA CONTRATISTA DE SERVICIOS DE ASEO	81210	6	6	2			2		1	1	3	3	3	3	3	1	1	5	1	1	1	2			1		1	2	2
486	1	2	4	1980	2	1	1						3		MECANICO INDUSTRIAL	7233	SERVAL CONTRATISTA EN SERVICIOS GENERALES	33000	5	5	2			2		1	1	3	3	3	3	3	3	1	1	1	2	3	1	4	1	1		1	1	2
487	1	8	1	1981	2	1	1						3		MANTENEDOR ELECTRICO	7137	REPARACIONES ELECTRICAS	95210	88	88	2			1	7	1	1	3	3	1	3	3	1	1	5	1	1	1	2			1		1	2	2
488	2	2	5	1962	2	1	1						3		ADMINISTRATIVO	3439	OBRAS CIVILES	42900	5	5	2			1	17	1	1	1	3	2	2	2	2	1	5	1	1	1	2			1		1	2	2
489	2	1	5	1957	2	1	2	2	2	2	2	3	3		AYUDANTE DE COCINA	5122	PENSION DE COMIDA	55900	3	3	2			1	2	1	1	3	3	2	3	3	3	2	2	2			2			1		2	2	2
490	2	1	1	1978	2	1	1						3		ELECTRICO	7137	SQM EXTRACCION Y VENTA DE SALITRE	8910	88	5	2			2		1	1	3	3	3	3	3	1	1	5	1	1	1	2			1		1	2	2
491	1	2	1	1944	2	1	2	2	2	2	2	3	3		MAESTRO OPERACION PLANTA PRODUCCION	8159	SQM EMPRESA DE PRODUCCION Y VENTA DE PRODUCCION	8910	9	9	2			2		1	1	3	3	3	3	3	1	1	6	1	1	1	2			1		1	2	2
492	1	1	8	1973	2	1	1						3		OPERADOR PLANTA	7111	SQM MINERA DE EXTRACCION DE SALITRE	8910	88	88	2			2		1	1	3	3	3	3	3	1	1	5	1	1	1	2			1		1	2	2
493	2	6	1	1970	2	1	1						3		AUXILIAR DE ASEO	9132	CONTRATISTA SERVICIOS DE ASEO	81210	3	3	2			2		1	1	3	3	3	3	3	1	1	2	1	1	1	2			1		1	2	2
494	1	1	1	1979	2	1	1						3		ASEADOR DE SECCION DE PLANTA	9132	EMPRESA CONTRATISTA DE SERVICIOS DE ASEO DE PLANTA	81210	6	3	2			2		1	1	3	3	3	3	3	1	1	4	1	1	1	2			1		1	2	2
495	1	2	7	1977	2	1	1						3		OPERADOR DE PLANTA DISTRIBUCION DE SECADORES	8152	SQM EXTRACCION Y VENTA DE SALITRE	8910	88	4	2			2		1	1	3	3	3	3	3	1	1	5	1	1	1	2			1		1	2	2
496	2	2	6	1976	2	1	2	2	2	1			3		MAESTRA DE COCINA	5122	RESTORANT	56101	3	3	2			1	1	1	1	1	1	1	3	2	3	1	3	1	1	1	1	1	1	1		1	2	2
497	1	3	5	1981	2	1	1						3		CONDUCTOR DE BUSES	8323	TRANSPORTISTA DE PERSONAL DE VARIAS EMPRESAS	49224	4	4	2			2		1	1	3	3	3	3	3	1	1	3	1	1	1	2			1		1	2	2
498	1	1	4	1966	2	1	1						3		JORNALERO	9312	EMPRESA CONTRATISTA SERVICIOS DE ASEO INDUSTRIA	81290	5	5	2			1	10	1	1	2	3	2	3	2	1	1	5	1	1	1	2			1		1	2	2
499	2	1	1	1977	2	1	1						3		AYUDANTE ALARIFE MARCADORA DE TIRO	9311	CONTRATISTA	71109	3	3	2			2		1	1	3	3	3	3	3	3	1	3	1	1	1	2			1		1	2	2
500	2	3	8	1976	3	1	2	2	1				3		CAJERA SUPERMERCADO	4211	SUPERMERCADO	47112	9	7	2			2		1	1	3	3	3	3	3	1	1	5	1	1	1	2			1		1	2	2
501	2	1	1	1962	3	1	1						3		cocinera	5122	entrega de almuerzos	56290	1	1	2			2		1	1	3	3	3	3	3	2	1	4	1	1	1	2			1		1	2	2
502	2	2	6	1964	3	1	1						4		ASESORA DEL HOGAR	9131		97001		1				2		1	1	88	88	3	3	3	1	1	3	2			2			1		1	2	2
503	2	17	8	1950	3	1	1						3		PROFESOR EDUCACIÃ³N GENERAL BASICA	2331	ESTABLECIMIENTO EDUCACIONAL	85100	2	2	2			2		1	1	3	3	3	3	3	1	1	6	1	1	1	2			1		1	2	2
504	1	2	1	1970	3	1	1						3		ENCARGADO DE FINANZAS	4122	SAG	1619	9	5	2			1	8	1	1	1	1	1	1	2	1	1	6	1	1	1	2			1		1	2	2
505	2	28	3	1980	3	1	1						3		ADMINISTRATIVA AREA SOCIAL	3431	MUNICIPALIDAD	84110	5	4	1	3		2		1	1	3	3	3	3	3	2	1	5			2	2			1		1	2	2
506	1	21	5	1963	3	1	1						3		AUXILIAR DE FARMACIA	5220	FARMACIA	47721	5	3	2			2		1	1	3	3	3	3	3	2	1	3	1	1	1	2			1		1	1	2
507	1	1	1	1960	3	1	2	1					3		ALBANILERIA Y CARPINTERIA	7122	OBRAS CIVILES	43300	3	3	2			1	7	1	1	3	2	2	3	2	3	2	5	1	3	3	1	3	3	1		1	2	2
508	2	1	4	1966	3	1	1						3		RECCEPCINISTA DE HOTEL	4222	MOTEL	55120	4	3	2			1	4	1	1	3	3	2	3	2	2	1	5	1	1	1	2			1		1	2	2
509	2	2	1	1940	3	1	2	1					2	0	FOTAGRAFIA	3131	ACTIVIDADA NO CLASIFICADA	74200	1	1	2			2		2		1	1	88	88	1	3	1	6				2			88		88	2	88	2	4	2
510	1	2	1	1959	3	1	1						3		guardiabde seguridad	5169	seguridad externa	80102	6	3	2			2		1	2	3	3	3	3	3	3	1	1	1	2	5	1	1	4	1		2	1	2
511	2	2	3	1988	3	1	2	2	1				3		cajera	4211	supermercado	47112	9	7	2			2		1	2	3	3	3	3	3	3	1	3	1	1	1	2			1		1	2	2
512	1	2	7	1955	3	1	1						3		invernadero de ttomate	6111	agricultura	1132	3	3	2			2		1	2	3	3	3	3	3	1	1	5	1	1	1	2			1		2	2	2
513	2	1	1	1969	3	1	2	2	2	1			3		TEMPORERA	9211	EXPORTACION DE UVA	46301	5	4	2			2		1	2	3	3	3	3	3	3	2	1	1	2	4	1	1	3	1		1	2	2
514	1	6	12	1972	3	1	1						3		SUPERVISOR DE SISTEMA DE ABASTECIMIENTO	4131	CONSTRUCCION DE MONTAJE MINERO	41000	9	9	2			1	8	1	2	1	2	2	3	2	2	1	6	1	3	2	1	1	4	1		1	2	2
515	2	29	12	1970	3	1	1						2	2	COSTURAS Y BORDADOS	7436	BORDADOS DE ROPA	95294	2	2	2			2		2		1	1	1	1	1	2	1	3				2			4	CLIENTES	88	88	88	2	3	2
516	2	2	6	1970	3	1	2	2	2	1			3		EVALUACION DE PERSONAL DE ASEO	4132	SUMINISTRO DE PERSONAL Y ASEO	81200	88	2	2			1	1	1	1	3	3	3	3	2	2	2	2	3			2			1		1	1	1
517	1	1	1	1954	3	1	1						3		mueblista	7422	actividad no bien especificada	31000	4	4	2			2		1	1	3	3	2	3	3	1	1	2	1	1	1	2			1		2	2	2
518	2	2	8	1951	3	1	1						3		AUXILIAR DE ASEO	9132	ASEO Y LIMPIEZA OFICINA	81210	2	2	2			2		1	1	3	3	3	3	3	1	1	3	1	1	1	2			1		1	2	2
519	2	2	3	1982	3	1	1						5		ASESORA DE HOGAR	9131		97001		1				2		2		3	3	3	3	3	2	1	2	2			2			1		1	2	2
520	2	2	8	1956	3	1	2	2	1				3		AUXILIAR DE SERVICIA	9132	EDUCACION	85500	88	5	2			2		2		3	3	3	3	3	2	1	6	1	1	1	2			88		1	2	1
521	2	1	1	1965	3	1	1						2	1	atiende botilleria	5220	actividad no clasificada	47220	2	2	2			2		2		1	1	3	3	3	1	1	5				2			1		2	2	2	2	3	2
522	1	1	2	1972	3	1	1						3		BODEGUERO CONSTRUCCION	4131	CONSTRUCCIÃ³N	41000	6	6	2			2		1	1	3	1	1	3	2	2	1	1	1	3	2	2			1		2	2	2
523	2	1	1	1986	3	1	2	2	2	1			3		SUPERVISORA EN SONDAJE	8113	MINERIA	7200	9	4	2			1	5	1	1	3	3	3	3	2	3	2	1	1	3	5	1	2	3	1		1	2	2
524	1	3	3	1983	3	1	1						3		OPERADOR DE PLANTA	2147	MINERIA	7200	9	6	2			1	10	1	1	3	3	2	3	2	1	1	3	1	1	1	1	2	3	1		1	2	2
525	1	7	1	1969	3	1	1						2	0	CLIMATIZACION	3115	MINERIA AGRICULTURA ETC	9900	1	1	2			1	3	2		1	1	1	1	2	3	2	5				1	3	1	1		1	1	1	2	3	2
526	2	2	1	1957	3	1	2	1					2	0	costuras manualidades	7436	1	13130	1	1	2			2		2		3	3	3	3	1	2	1	6				2			99		99	2	99	1	4	2
527	2	5	1	1985	3	1	1						3		CAJERA	4211	CASINO DE COPIAPO	92001	9	4	2			2		1	1	3	3	3	3	3	3	2	1	2			1	2	2	1		2	2	2
528	1	27	8	1966	3	1	1						3		ADMINISTRATIVO AVALUACIONES	3449	SEEVICIO IMPUESTOS INTERNOS	84110	9	4	1	2		2		1	1	3	3	3	3	3	1	1	4			1	2			1		1	2	2
529	1	9	8	1985	3	1	2	2	2	1			3		operario agricola	9211	agricultura	1100	9	8	2			2		1	2	3	3	3	3	3	2	2	1	1	1	1	1	1	1	1		1	2	2
530	2	2	8	1978	3	1	1						3		AGENTE DE VIAJE	3414	CASA COMERCIAL VIAJE FALABELLA	79110	2	2	2			1	1	1	1	3	2	2	88	2	2	1	5	1	1	1	2			3		1	2	2
531	1	1	9	1959	3	1	1						2	0	tapicero	7437	tapiceria	31003	1	1	2			2		2		3	2	2	1	3	3	1	6				2			99		99	2	88	2	4	2
532	1	1	1	1950	3	1	1						2	0	soldador	7212	taller de soldadura	25929	1	1	2			2		2		3	3	3	3	3	3	1	6				2			88		1	2	2	2	4	2
533	1	17	4	1974	3	1	1						3		CHOFER CAMION DE CARGA	8300	ENTREGA DE ENCOMIENDAS	49232	8	3	2			2		1	2	3	3	3	3	3	3	1	1	1	2	5	2			1		1	2	2
534	2	2	1	1948	3	1	2	1					5		CUIDADA NIÃ±OS	5131		97001		1				2		2		3	3	3	3	3	2	1	3	2			2			1		1	2	2
535	1	1	1	1962	3	1	1						3		supervisor	3121	servicio informatico	62020	2	2	2			1	2	1	1	1	3	1	1	2	2	1	5	1	1	1	2			1		1	2	2
536	1	24	10	1957	3	1	1						3		jefe de obras	1223	construcciÃ³n	43909	6	6	2			1	50	1	1	1	2	2	2	2	1	1	6	1	1	1	2			1		1	1	2
537	1	7	2	1970	3	1	1						3		MUESTRERO	7111	MINA DE COBRE	7290	9	9	2			2		1	1	3	3	3	3	3	1	1	5	1	1	1	2			1		1	2	2
538	2	1	2	1971	3	1	1						3		ENCARGADA DEBLOCKBUSTER	1314	COMERCIOENTRETENCION	59130	9	3	2			1	7	1	1	1	3	88	88	2	1	1	6	1	1	1	2			1		1	2	2
539	1	1	6	1960	3	1	1						2	0	MECANICO	7231	ACTIVIDAD NO CLASIFICADA	45201	1	1	2			2		2		1	1	1	1	1	3	1	6				2			88		88	2	2	2	4	2
540	2	1	1	1966	3	1	2	2	2	1			5		ASESORA DE HOGAR PUERTA A FUERA	9131		97001		1				2		1	2	3	3	3	3	3	3	2	1	2			2			4	DUENA DE CASA	2	2	2
541	1	2	8	1956	3	1	1						3		guardia de condominio	5169	condominio (10)	80100	2	2	2			2		1	1	3	3	2	3	3	3	1	1	1	2	2	1	3	1	1		1	2	2
542	1	1	1	1957	3	1	1						2	0	CHOFER DE COMION DE FLETE	8324	6	49231	1	1	2			2		2		3	3	2	2	2	3	1	3				2			4	YO SOY MI PROPIO JEFE	2	2	2	2	3	2
543	1	9	8	1970	3	1	1						3		operador de maquinaria peada	8111	3	8999	9	9	2			2		1	1	3	3	2	3	3	3	1	6	1	1	1	2			1		2	2	2
544	1	9	2	1957	3	1	1						3		operador maquinaria pesada	7233	3	8999	7	6	2			2		1	1	3	3	3	3	3	2	2	3	1	1	1	1	3	3	1		1	2	2
545	2	2	7	1974	3	1	1						3		administrativo asistente de recursos humanos	3431	7	70201	9	7	2			2		1	1	2	3	2	3	3	2	1	4	1	1	1	2			1		2	2	2
546	1	2	7	1948	3	1	1						3		OPERADOR AGRICOLA	9211	EXPOTACION DE UVA DE MESA	1210	6	6	2			2		1	1	3	3	3	3	3	2	1	1	1	3	3	2			1		1	2	2
547	1	7	1	1975	3	1	1						3		MECANICO MANTENEDOR	7233	SERVICIO A LA MINERIA	9900	7	4	2			2		1	1	3	3	3	3	3	2	1	3	1	3	88	2			1		1	1	2
548	2	2	9	1944	3	1	1						5		ASESORA DE HOGAR	9131		97001		1				2		1	1	3	3	3	3	3	2	1	6	1	1	1	2			1		1	2	2
549	1	1	8	1970	3	1	1						1	3	desavolladura y pintura de vehiculo	7231	pintura de vehiculo	45203	2	2	2			1	3	2		1	2	2	1	1	2	1	6				1	3	2						2	4	2
550	2	22	10	1980	3	1	1						5		ASEO A DOMICILIO PARTICULAR	9131		97001		1				2		2		3	3	3	3	3	2	1	3	2			2			1		2	2	2
551	2	26	10	1961	3	1	2	2	2	1			3		AUXILIAR DE ASEO	9132	CONSTRUCCIÃ³N	41000	9	7	2			2		1	1	3	3	3	3	3	2	1	2	1	1	1	1	3	1	1		1	2	2
552	1	21	1	1973	3	1	1						2	4	CANCHERO	9311	MINERÃ­A DE COBRE	7290	2	2	2			2		1	1	3	3	3	3	3	1	1	6				2			88		88	88	88	1	3	2
553	1	2	8	1941	3	1	2	2	2	1			3		AUXILIAR DE ASEO	9132	IGLESIA	81300	1	1	2			2		2		3	3	3	3	3	2	1	6	1	1	1	2			1		1	2	2
554	1	1	6	1950	3	1	1						2	0	venta cd	5230	ventas feria libre	47999	1	1	2			2		2		3	3	3	1	3	3	1	6				2			99		99	99	99	2	4	2
555	1	29	7	1965	3	1	1						3		OPERADOR DE SONDAJE	8163	EXTRACCIÃ³N DE AGUA	11040	6	3	2			2		1	1	3	3	1	3	3	2	1	4	1	1	1	2			1		1	1	2
556	2	2	2	1971	3	1	2	2	1				3		AUXILIAR DE ASEO Y ESTAFETA	9132	EMPRESA SERVICIO A TERCEROS ASEO INDUSTRIAL	82210	88	88	2			2		1	1	3	3	3	3	3	2	1	3	1	1	1	2			3		1	2	2
557	2	8	5	1957	3	1	2	2	1				3		EDUCADORA DE PARVULO	2332	COLEGIO MUNICIPAL	85100	88	88	2			2		1	1	3	3	3	3	3	1	1	6	1	1	1	2			1		1	2	2
558	2	7	7	1970	3	1	1						2	2	VENDEDORA EN FERIA	5230	FERIAS LIBRES	47211	2	2	2			2		2		1	1	1	1	3	1	1	6				2			88		88	2	2	2	3	2
559	1	3	8	1948	3	1	1						1	3	EXTRACCIÃ³N DEMINERAL	7111	MINERIA	7290	2	2	2			1	6	2		1	1	1	1	1	1	1	6				2								2	1	1
560	2	5	8	1964	3	1	1						5		ASEO CASA PARTICULAR	9131		97001		1				2		1	1	3	3	3	3	3	2	1	3	2			2			1		2	1	2
561	2	1	3	1981	3	1	1						3		vendedora	5220	local comercial	47100	4	4	2			2		1	2	3	3	3	3	3	1	1	5	1	1	1	2			1		1	2	2
562	2	1	6	1985	3	1	2	2	2	1			3		propinera suprmercado	9322	ventas mayor y menor supermercado	47112	9	7	2			2		1	1	3	3	3	3	3	2	1	3	2			2			1		99	1	2
563	2	3	1	1986	3	1	2	2	2	1			3		CAJERA DE EASY	4211	CONTRUCCION	41000	9	9	2			2		1	1	2	2	2	2	3	2	1	2	1	1	1	2			1		1	2	2
564	2	8	1	1965	3	1	1						2	0	arreglos y costuras	7436	actividad no clasifcados	14100	1	1	2			2		2		1	1	1	1	1	1	1	6				2			88		2	2	2	1	2	1
565	2	2	1	1963	3	1	1						3		fabricacion depasteles	7412	comercio mayor y menor	56109	3	3	2			1	2	1	1	2	3	3	3	3	2	1	6	3			2			1		1	2	2
566	1	2	7	1988	3	1	1						3		propinero supermecado	9322	comercio mayor y menor	47112	9	8	2			2		1	1	3	3	3	3	3	2	1	3	2			1	2	2	3		2	2	1
567	1	1	9	1955	3	1	1						3		operador deflotacion	8112	explotacionde minas y canteras	8999	5	5	2			2		1	1	3	2	1	3	3	1	1	5	1	1	1	2			1		1	2	2
568	1	2	7	1956	3	1	1						3		JAARDINERIA OREADOR	6113	ACTIVIDAD NO CLASIFICADA	81301	9	7	2			2		1	1	88	2	1	3	3	2	1	6	1	1	1	2			1		1	1	1
569	2	2	9	1963	3	1	1						3		AUXILIAR DE ASEO	9132	SUPERCADO	47112	2	2	2			2		1	1	3	3	2	3	3	2	1	3	1	1	1	2			1		1	2	2
570	1	7	9	1965	3	1	1						3		PANADERO	7412	ALIMENTACIÃ³N	10711	5	5	2			2		1	1	3	3	3	3	3	2	1	6	1	1	1	2			1		1	2	2
571	1	2	3	1975	3	1	1						2	0	BUSO MARINO	6152	EXTRACCION DE PRODUCTOS DEL MAR	3210	1	1	2			2		2		99	99	99	99	3	3	1	3				2			99		99	99	99	2	1	2
572	2	11	6	1973	3	1	1						3		JEFE DE ASECCION	5220	SUPERMERCADO	47112	5	3	2			1	10	1	1	3	3	2	3	2	1	1	5	1	1	1	2			1		1	2	2
573	2	3	12	1963	3	1	1						3		TEMPORERA AGRICOLA	9211	EXPORTACION DE UVA	1210	8	8	2			2		1	1	3	3	3	3	3	3	1	1	1	3	4	2			3		1	2	2
574	2	3	1	1974	3	1	1						3		guardia de seguridad	5169	SPI empresa de seguridad	80102	88	88	2			2		1	1	3	3	3	3	3	2	1	1	1	1	1	2			1		1	2	2
575	1	3	9	1967	3	1	1						3		chofer	8322	panaderia	10711	88	88	2			2		1	1	3	3	3	3	3	3	2	2	3			1	2	2	1		1	2	2
576	2	2	8	1984	3	1	1						3		CAJERA	4211	SUPERCADO	47112	8	8	2			2		1	1	3	3	3	3	3	1	1	5	1	1	1	2			1		1	2	2
577	1	23	5	1987	3	1	1						3		PINTOR DE ESTRUCTURAS	7141	MONTAJE MINERO	9900	5	5	2			1	2	1	1	3	3	3	3	2	2	1	4	1	3	3	2			1		1	2	2
578	1	2	1	1971	3	1	1						3		supervisor planta externa	3114	vtr telecomunicaciones	61000	9	5	2			1	6	1	1	1	3	1	3	2	1	1	6	1	1	1	2			1		1	2	2
579	1	2	4	1942	3	1	1						2	0	venta de confites yhelados	9111	comercio	47214	1	1	2			2		2		3	3	3	1	2	1	1	6				2			4	soy independiente	3	2	1	2	2	2
580	1	2	1	1953	3	1	1						3		JEFE DE TURNO	3117	MINERIA	9900	9	9	2			1	30	1	1	3	3	1	1	2	1	1	1	1	1	1	2			1		1	2	2
581	1	6	2	1945	3	1	1						2	0	COMERCIANTE	5220	VENTA DE MENESTRA	47112	1	1	2			2		2		1	1	1	1	1	1	1	3				2			99		2	2	2	2	3	2
582	2	2	1	1971	3	1	1						3		tesorera desupermercado	4211	supermercado 7	47112	9	8	2			1	14	1	1	3	3	3	3	2	2	1	5	1	1	1	2			1		1	2	2
583	2	1	2	1973	3	1	1						3		reponedora de vestuario	5220	7	47710	88	4	2			2		1	1	3	3	2	3	3	1	1	4	88			2			1		1	2	2
584	2	17	6	1979	3	1	1						3		PROFESORA DE EDUCACIÃ³N BASICA HISTORIA	3310	EDUCACIÃ³N COLEGIO	85100	5	5	1	1		2		2		3	3	3	3	3	1	1	5			1	2			4	MUNICIPALIDAD DEPARTAMENTO DE EDUCACIÃ³N	1	1	1
585	1	1	9	1956	3	1	1						3		chofer	8331	2	49239	9	2	2			1	30	1	1	1	3	3	3	2	1	1	5	1	1	1	2			1		1	2	2
586	1	8	1	1974	3	1	2	2	1				3		CHOFER DE FURGON ESCOLAR	8322	8	49223	1	1	2			2		1	1	3	3	3	3	3	3	2	2	1	1	1	2			1		1	2	2
587	1	9	1	1947	3	1	1						3		BODEGUERO	4131	MINERÃ­A DE COBRE	7290	9	9	2			2		1	1	3	3	3	3	3	1	1	1	1	1	1	2			1		1	2	2
588	1	1	3	1966	3	1	1						3		CORTE Y REPOSICION DE AGUA POTABLE	9153	CONTRATISTA DE AGUA CHANAR	36000	9	7	2			2		1	1	3	3	1	3	3	1	1	5	1	1	1	2			1		1	2	2
589	1	1	3	1968	3	1	1						3		operador de planta	1229	3	8999	9	3	2			2		1	1	3	88	3	3	3	2	1	2	1	1	1	1	2	1	1		1	2	2
590	1	2	7	1972	3	1	1						3		chofer camiones	8324	transportem	49230	3	3	2			2		1	1	3	3	2	3	3	2	1	1	1	1	1	2			1		1	2	2
591	1	1	9	1990	3	1	1						3		AYUDANTE DEMECANICO	7231	3	8999	7	2	2			2		1	1	3	3	3	3	3	3	1	1	1	1	1	1	1	1	2		1	1	2
592	1	8	7	1969	3	1	1						2	0	CHOFER DE COLECTIVO	8322	LOCOMOCION COLECTIVA	49221	1	1	2			2		2		3	2	3	2	3	3	2	1				1	3	2	1		1	2	2	2	4	2
593	2	1	2	1973	3	1	2	2	2	2	1		3		ASISTENTE EN ARRIENDO DE VEHICULOS EN AEROPUERTO	1318	7	77100	6	2	2			2		1	1	3	3	3	3	3	2	2	1	1	1	1	2			1		2	1	2
594	2	6	4	1943	3	1	1						3		TECNICO EN FARMACIA	3211	1	47721	2	2	2			2		1	1	3	3	3	3	3	2	1	6	2			2			1		2	2	2
595	2	8	3	1957	3	1	1						3		ventas de artesania	5220	1	47736	1	1	2			2		2		3	3	3	3	1	1	1	6	3			2			99		99	99	2
596	1	1	1	1950	3	1	1						3		administracion de negocio	3415	7	47100	1	1	2			1	1	2		99	99	99	99	1	1	1	6	1	1	1	2			1		1	2	2
597	1	8	4	1958	3	1	2	1					2	0	DESCARGA DERIPIO	9313	CONSTRUCCION Y PESCA	3110	1	1	2			2		2		3	3	3	3	3	3	2	5				1	2	2	4	SOMOS INDEPENDIENTES	88	2	2	2	1	2
598	2	6	1	1971	3	1	2	2	2	2	1		3		VENDEDORA	5230	-7	47100	7	2	2			2		1	1	3	3	3	3	3	3	1	1	1	2	1	2			1		1	2	2
599	1	2	7	1965	3	1	2	1					2	9	TRIPULANTE O PESCADOR ARTESANAL	6153	(2) O (1) PESCA	3111	3	3	2			2		1	1	3	3	3	3	3	3	2	4				1	2	1	4	DIRECTAMENTE CON EL JEFE DE LANCHA	1	2	2	1	1	2
600	1	2	5	1969	3	1	1						2	0	ARTESANIA	7330	(1) COMERCIO Y ARTESANIA	47736	1	1	2			1	2	2		3	3	3	3	1	1	1	5				2			4	CONTRATO DE ARRIENDO DEL LOCAL CON EL MUNICIPIO	3	2	2	2	1	2
601	2	3	1	1978	3	1	1						5		CUIDA A UN NINITO	5131		97001		1				2		1	1	3	3	3	3	3	3	2	2	2			1	3	3	1		2	2	2
602	1	2	8	1945	3	1	1						3		AUXILIAR DE ASEO	9132	MUNICIPALIDAD ( 1 )	84130	3	3	2			2		1	1	3	3	3	3	3	1	1	5	1	1	1	2			1		1	1	2
603	1	8	6	1952	3	1	1						3		CHOFER DE LOCOMOCION COLECTIVA	8323	TRANSPORTE PUBLICO	49210	9	9	2			2		2		1	1	1	1	1	2	1	5	1	1	1	2			3		1	1	1
604	1	7	1	1967	3	1	1						3		mantencion de planta	1229	3	9900	9	4	2			2		1	1	1	1	1	3	3	1	1	6	1	1	1	2			1		1	2	2
605	1	2	3	1958	3	1	1						2	4	REPARACION DE VEHICULO	7231	1	45200	2	2	2			1	1	2		1	1	1	1	1	1	1	2				2			99		99	2	2	2	4	2
606	1	4	6	1988	3	1	1						3		operario de abalon	9333	4	10200	88	6	2			2		1	1	3	3	2	3	3	2	1	1	1	1	1	1	3	1	1		1	2	2
607	1	23	9	1982	3	1	1						3		OPERADOR DEFILTRO CERAMICO DE EQUIPOS	8112	MINERIA	7200	9	6	2			1	3	1	1	3	3	1	3	2	1	1	2	1	1	1	1	2	3	1		1	2	2
608	1	29	9	1952	3	1	2	1					2	0	SOLDADOR PARTICULAR DE ESTRUCTURAS METALICAS	7212	CONTRUCCION	25110	1	1	2			2		1	2	3	3	3	3	3	3	1	2				2			99		99	99	99	2	4	2
609	1	15	6	1967	3	1	2	2	1				2	0	PESCA ARTESANAL	6152	VENTA Y COMERCIO DE PRODUCTOS MARITIMOS	47215	1	1	2			1	5	2		1	1	1	1	1	3	2	6				2			99		99	99	99	1	1	1
610	1	2	3	1986	3	1	1						3		junior en camanchaca	9151	-1	3100	88	7	2			1	2	1	1	3	3	1	3	2	3	2	1	1	3	1	1	1	1	1		1	2	2
611	1	2	5	1987	3	1	1						3		asistente de bus	5112	-8	49224	9	9	2			2		1	1	3	3	1	3	3	2	1	1	1	1	1	2			1		1	2	2
612	1	1	2	1958	3	1	1						2	0	ALBANILERIA,SOLDADOR Y CARPINTERIA	7121	(4) (5) (6)	43909	1	1	2			1	4	1	1	1	1	1	3	2	2	2	2				1	2	2	1		1	2	2	1	1	1
613	1	8	1	1969	3	1	1						3		chofer	8300	1	49239	3	3	2			1	3	1	1	1	3	1	3	2	3	1	2	1	1	1	2			1		1	2	2
614	2	2	8	1949	3	1	2	2	2	1			2	0	VENTA DE COMIDA	5220	COMIDA AL PASO	56109	1	1	2			2		2		1	1	1	1	3	2	2	4				2			99		99	99	99	2	3	2
615	2	3	6	1988	3	1	1						3		TEMPORERA CORTE DE UVA	9211	EXPORTACION DE UVA DE MESA	46301	9	9	2			2		1	1	3	3	3	3	3	2	2	1	1	2	4	1	1	2	1		1	2	2
616	1	2	1	1974	3	1	1						3		SOLDADOR	7212	EMPRESA NACIONAL DE MINERIA	9900	2	2	2			2		1	1	3	3	3	3	3	3	1	2	1	1	1	2			3		1	1	2
617	1	1	5	1985	3	1	1						3		contruccion pone paneles	7122	4	43291	6	2	2			2		1	1	3	3	3	3	3	3	2	1	1	2	2	1	1	1	1		1	1	2
618	1	8	2	1980	3	1	1						3		selecciona y corta uva	9322	exportacion de uva de mesa	46301	9	9	2			2		1	1	3	3	3	3	3	3	2	1	2			1	4	2	3		1	2	2
619	1	27	11	1967	3	1	1						3		MINERO DE COBRE	7113	MINERÃ­A	5000	3	3	2			2		1	1	3	3	3	3	3	3	1	2	3			2			4	RESPONSABLE DE LA MINA	2	2	2
620	2	1	1	1961	3	1	1						2	0	vendedora de articulo de bazar	9112	venta de articulo de bazar	47110	1	1	2			2		2		3	3	3	3	3	2	1	6				2			99		99	99	99	2	4	2
621	1	1	7	1979	3	1	2	2	2	1			3		TEMPORERO CORTE	9211	EXPORTACION DE UVA	46301	5	5	2			2		1	1	3	3	3	3	3	3	2	1	1	3	4	2			1		1	2	2
622	1	1	1	1974	3	1	1						3		operador de planta	7111	3	8999	9	6	2			2		1	1	3	3	1	3	3	2	1	5	1	1	1	2			1		1	2	2
623	1	8	6	1963	3	1	1						3		CARTERO	4142	CORREOS DE CHILE	53100	9	9	2			2		1	2	3	3	3	3	3	2	1	4	1	1	1	2			1		1	1	2
624	2	4	8	1971	3	1	2	2	2	1			3		AUXILIAR DE ASEO	9132	MUNICIPALIDAD	84110	9	3	1	2		2		1	2	3	3	3	3	3	3	2	1			4	1	1	1	3		1	2	2
625	1	30	7	1972	3	1	1						1	4	MINERÃ­A DE COBRE	8324	MINERÃ­A DE COBRE	7290	3	3	2			1	4	2		1	1	1	1	1	3	2	4				1	2	1						1	3	2
626	1	1	9	1969	3	1	1						3		CARGADOR DE TIRO	9333	MINA DE COBRE	7290	5	5	2			1	4	1	1	3	3	3	3	2	1	1	4	1	1	1	2			1		1	2	2
627	1	1	1	1948	3	1	1						2	0	venta	5220	venta de fierro y chatarra	46620	1	1	2			2		2		99	99	99	99	3	3	1	2				2			99		99	99	99	2	1	2
628	1	23	9	1966	3	1	1						2	0	ELECTRICO	7241	ELECTRCIDAD DOMICILIO	33140	1	1	2			2		2		1	1	1	1	1	1	2	4				1	1	3	88		88	2	2	1	1	1
629	1	7	7	1967	3	1	1						2	0	PERFORACIÃ³N MINERA	9311	MINERÃ­A DE COBRE	7290	1	1	2			2		1	2	1	1	1	1	1	3	2	6				1	6	3	88		88	88	88	2	4	2
630	1	1	1	1969	3	1	1						3		DOSIFICADOR DE PRODUCTOS QUIMICOS	7414	EXPORTADOR DE UVA	46309	5	5	2			2		1	1	3	3	3	3	3	3	1	4	1	3	3	2			1		1	1	1
631	2	2	4	1984	3	1	1						3		AUXILIAR DE ASEO	9132	OFICINA DE CARABINERO	81299	2	2	2			2		1	1	3	3	3	3	3	2	1	1	1	3	3	2			3		1	2	2
632	2	1	7	1921	3	1	1						2	0	VENTA BAZAR	5220	BAZAR Y PAQUETERIA	47619	1	1	2			2		2		3	3	3	3	3	3	2	2				1	3	4	88		88	88	88	2	4	2
633	1	2	9	1951	3	1	1						2	0	venta de abarrote	5220	venta de abarrote	47191	1	1	2			2		2		3	3	3	3	3	2	1	6				2			99		99	2	2	2	4	2
634	2	1	6	1963	3	1	2	2	2	1			3		ENCARGADA DE BODEGA	4131	MUNICIPALIDAD	84110	6	6	1	3		2		1	1	3	3	3	3	3	3	2	1			4	2			1		1	2	2
635	2	2	4	1948	3	1	2	1					2	0	VENTA PRODUCTOS ARTESANALES	9113	PRODUCCION DE PRODUCTOS ARTESANALES	47736	1	1	2			2		2		3	3	3	3	3	2	1	6				2			88		88	99	99	2	4	2
636	1	1	3	1970	3	1	1						3		MECANICO Y CHOFER	8320	1	45201	5	5	2			2		1	1	3	3	2	3	3	3	1	2	3			2			3		1	2	2
637	1	8	2	1983	3	1	1						3		AYUDANTE GEOLOGO	2114	MINA DE COBRE	9900	8	8	2			2		1	2	3	3	3	3	3	1	1	4	1	1	1	2			1		1	2	2
638	1	3	1	1960	3	1	2	2	1				3		INSTALACION CANERIA, CABLE	7136	MINA DE COBRE	7290	6	6	2			1	6	1	1	3	3	3	3	2	2	1	4	1	1	1	2			3		1	1	1
639	1	3	1	1985	3	1	1						3		SUPERVISOR SONDAJE	8113	MINA DE COBRE	7290	3	3	2			1	26	1	1	2	3	1	3	2	2	1	5	1	1	1	2			3		1	2	2
640	1	1	6	1986	3	1	1						3		ATENCION DE PUBLICO SERVICENTRO	5220	CARGA DE COMBUSTIBLES	46610	2	2	2			2		1	1	3	3	3	3	3	2	1	3	2			2			1		1	2	2
641	1	9	2	1971	3	1	1						3		OPERADOR ELECTROHIDRAULUCO	7241	MINA DE COBRE	7290	7	7	2			2		1	1	3	3	3	3	3	1	1	5	1	1	1	2			1		1	2	2
642	1	2	9	1968	3	1	1						3		tecnico paramedico	3231	1	86100	88	5	2			2		1	1	3	3	3	1	3	2	2	1	1	2	2	1	3	2	1		1	2	2
643	1	2	4	1981	3	1	1						3		OPERADOR MAQUINARIA PESADA	8111	MINA DE COBRE	7290	5	5	2			2		1	2	3	3	3	3	3	1	1	3	1	1	1	2			1		1	2	2
644	1	5	7	1959	3	1	1						2	0	conductor taxi colectivo	8322	locomocion colectivo	49221	1	1	2			2		2		99	99	99	99	3	2	1	6				2			99		99	99	99	2	4	2
645	1	1	1	1968	3	1	1						3		cargador de tiro en mina	9333	3	8999	9	9	2			1	2	1	1	3	3	1	3	2	3	1	3	1	1	1	2			1		1	2	1
646	1	13	10	1955	3	1	1						3		albanil	7122	construccion	43909	7	7	2			2		1	1	3	3	3	3	3	2	1	2	1	3	2	2			1		2	1	2
647	1	8	11	1959	3	1	1						3		OPERARIO AGRÃ­COLA	9211	AGRÃ­COLA	1100	9	9	2			2		1	1	3	3	3	3	3	1	1	6	1	2	2	1	13	4	1		1	2	2
648	2	1	6	1966	3	1	1						3		TEMPORERA	9211	EXPORTACION DE UVA	46301	8	8	2			2		1	2	3	3	3	3	3	3	2	1	1	3	3	1	3	1	1		1	2	2
649	1	29	9	1969	3	1	1						3		TEMPORERO	9211	EXPORTACION DE UVA	46301	7	7	2			2		1	1	3	3	3	3	3	3	2	1	2			1	2	2	1		1	2	2
650	1	1	5	1964	3	1	2	2	2	1			3		obras civiles	7212	contratista mineria	9900	9	9	2			2		1	1	3	3	3	3	3	3	1	3	1	1	1	2			1		1	1	2
651	2	19	11	1969	3	1	1						5		ASESORA DEL HOGAR	9131		97001		1				2		1	1	3	3	3	3	3	2	1	2	1	1	1	1	3	1	1		2	2	2
652	2	5	4	1979	3	1	1						3		manipulaciÃ³n de alimentos	5122	alimentaciÃ³n	56290	2	2	2			2		1	1	3	3	3	3	3	2	1	2	3			2			1		2	2	2
653	2	2	5	1969	3	1	1						3		ayudante de perforo	8113	mineria	7200	9	9	2			2		2		3	3	3	3	3	3	1	2	1	1	1	2			1		1	1	2
654	2	1	9	1984	3	1	1						3		EDUCADORA PARVULOS	2232	JARDIN INFANTIL	85100	4	4	2			1	3	1	1	3	1	2	3	2	2	1	3	1	1	1	2			1		3	2	2
655	1	3	6	1957	3	1	1						2	0	CHOFER DE COLECTIVO	8322	TRANSPORTE PUBLICO	49221	1	1	2			2		2		1	1	1	1	1	2	1	6				2			99		99	2	2	2	4	2
656	2	6	6	1960	3	1	1						5		ASESORA DEL HOGAR	9131		97001		1				2		1	1	3	3	3	3	3	2	1	6	2			2			1		2	2	2
657	1	1	9	1974	3	1	1						3		escogedor de metal	7111	minerÃ­a	7100	4	4	2			1	8	1	1	2	3	2	3	2	2	1	3	1	1	1	2			1		1	2	2
658	1	6	6	1963	3	1	1						3		operario minero	7111	mineria	7200	3	2	2			2		1	1	3	3	3	3	3	3	1	1	3			2			1		88	2	2
659	1	2	4	1951	3	1	1						3		vendedor	5220	comerio	47100	5	3	2			2		1	1	3	3	1	3	3	1	1	6	1	1	1	2			1		2	2	2
660	2	2	1	1948	3	1	2	1					2	0	MODISTA	7433	TEXTILES	95294	1	1	2			2		2		1	1	1	1	1	3	1	6				2			99		99	2	2	2	4	2
661	1	8	8	1975	3	1	1						3		enfierrador	7123	construcciÃ³n	43909	6	6	2			2		1	1	3	3	3	3	3	3	2	1	1	2	3	1	1	1	1		1	2	2
662	2	2	7	1984	3	1	1						3		SECRETARIA ADMINISTRACIÃ³N	3431	PODER JUDICIAL	84230	9	5	2			2		1	1	3	3	3	3	3	1	1	3	1	1	1	2			1		1	2	2
663	2	1	3	1961	3	1	1						3		auxiliar de aseo	9132	municipio	84110	9	4	1	4	proyecto	1	2	1	1	3	3	3	3	2	3	1	4				1	3	1	1		2	1	2
664	1	1	8	1975	3	1	1						3		chofer	8300	comercio	47000	4	4	2			2		1	1	3	3	1	3	3	1	1	3	1	1	1	2			1		1	2	2
665	1	1	3	1944	3	1	1						2	1	vendedor	5220	negocio particular	47810	2	2	2			1	1	2		1	2	1	1	1	1	1	6				2			88		88	2	2	2	3	2
666	1	1	8	1988	3	1	1						3		ELECTRICO	7137	ELECTRICIDAD	43210	2	2	2			2		1	1	3	3	3	3	3	2	1	1	1	2	2	2			1		2	2	2
667	1	1	3	1940	3	1	1						1	3	PLANTA HUIRO	6112	COMERCIO	46307	2	2	2			1	3	2		1	1	1	1	1	1	1	6				2								2	4	2
668	2	6	3	1966	3	1	1						5		ASESORA DEL HOGAR	9131		97001		1				2		2		3	3	3	3	3	1	1	6	2			2			88		99	2	2
669	1	6	3	1981	3	1	1						3		ayudante electricidad	7137	mineria	7200	3	3	2			2		1	1	3	3	3	3	3	3	1	5	1	1	1	2			1		1	1	2
670	1	12	6	1977	3	1	2	2	1				2	0	MINERO PIRQUINERO	9311	MINERIA DE COBRE	7290	1	1	2			2		2		1	1	1	1	1	3	1	6				2			99		99	2	2	1	4	1
671	2	2	1	1957	3	1	1						2	0	fabricacion de alimento	5122	alimento	56290	1	1	2			2		2		1	1	1	1	1	1	1	4				2			88		99	2	2	2	4	2
672	2	1	1	1982	3	1	1						3		AUXILIAR DE PARVULO	3320	JARDIN INFANTIL	85100	9	5	2			1	1	1	1	3	3	3	3	2	1	1	4	1	1	1	2			1		1	2	2
673	2	5	8	1953	3	1	1						3		encargada local comercial	5220	comercio	47100	2	2	2			1	1	1	1	3	3	1	3	2	1	1	6	1	1	1	2			1		1	2	2
674	1	1	1	1931	3	1	1						3		CONTADOR	3433	CONTABILIDAD	69201	2	2	2			2		1	1	1	1	1	1	3	1	1	6	1	1	1	2			1		1	2	2
675	1	1	7	1966	3	1	1						3		MANTENCION GASFITERIA	7136	MANTENCION MUNICIPALIDAD	84110	5	5	1	3		1	10	1	1	3	3	3	3	2	2	1	6				2			1		2	2	2
676	2	1	2	1969	3	1	1						3		PROFESOR	2300	EDUCACION	85100	9	6	2			2		1	1	3	3	3	3	2	2	1	6	1	1	1	2			1		1	2	2
677	1	8	3	1946	3	1	1						2	2	NEGOCIO CASA	5220	COMERCIO	47810	2	2	2			2		2		3	3	2	2	1	1	1	4				2			99		99	2	99	2	4	2
678	1	2	9	1947	3	1	2	1					2	0	ZAPATERO	7442	COMERCIO	95230	1	1	2			2		2		1	1	1	1	1	2	1	6				2			88		88	2	2	2	4	2
679	2	2	3	1967	3	1	2	1					2	0	NEGOCIO PARTICULAR	5220	COMERCIO	47800	1	1	2			2		2		1	1	1	1	1	3	1	4				2			88		88	88	2	2	4	2
680	1	24	1	1963	3	1	1						3		PERFORO	8113	MINERIA	7200	3	3	2			2		2		3	3	3	3	3	1	1	6	1	1	1	2			1		1	2	2
681	2	5	5	1980	3	1	2	1					5		ASESRA DEL HOGAR	9131		97001		1				2		2		3	3	1	3	3	3	1	6	2			2			99		99	2	2
682	2	26	7	1989	3	1	2	2	2	1			3		AYUDANTE GEOLOGO	7111	MINERIA	7290	9	4	2			2		1	1	3	3	2	3	3	2	1	3	1	2	2	2			3		1	2	2
683	2	2	6	1969	3	1	1						3		cajera	4211	carniceria	47212	2	2	2			2		1	1	3	3	3	3	3	2	1	2	1	1	1	2			1		1	2	2
684	1	9	1	1951	3	1	1						3		SUPERVISOR MINA	2147	MINERIA	9900	9	9	2			1	40	1	2	1	1	1	3	2	1	1	6	1	1	1	2			1		2	2	2
685	1	1	8	1945	3	1	1						3		ADMINISTRATIVO	2419	MINERIA	9900	9	9	2			1	30	1	1	3	1	1	1	2	1	1	6	1	1	1	2			1		2	2	2
686	2	7	3	1976	3	1	1						3		enfermera	2230	hospital	86100	7	7	2			1	8	1	1	1	3	1	3	1	2	1	4	1	1	1	2			3		2	2	2
687	2	1	1	1975	3	1	1						3		profesora	2300	educacion	85100	5	5	2			2		1	2	3	3	3	3	3	2	1	6	1	1	1	2			1		2	2	2
688	1	9	1	1957	3	1	1						3		ADMINISTRACIÃ³N	4115	MINERIA	7200	9	9	2			1	3	1	1	3	1	1	1	2	1	1	6	1	1	1	2			1		2	2	2
689	1	9	2	1966	3	1	1						3		operador chancao	7111	mineria	7290	9	9	2			2		1	1	3	3	3	3	3	1	1	4	1	1	1	2			1		1	2	2
690	1	2	3	1973	3	1	1						3		soldador	7212	minerÃ­a	7290	9	5	2			2		1	1	1	1	1	1	3	2	1	1	1	2	5	2			1		2	2	2
691	2	1	1	1968	3	1	2	2	2	2	2	3	5		ASESORA	9131		97001		1				2		2		2	2	2	2	3	3	2	1	3			2			99		99	2	2
692	1	6	3	1973	3	1	1						3		OPERADOR DE MAQUINARIA PESADA	8324	MINERÃ­A DE COBRE	7290	9	9	2			2		1	1	3	3	3	3	3	2	1	6	1	1	1	2			1		1	1	2
693	1	7	1	1965	3	1	1						3		capataz tronadura	7112	mineria	7200	9	9	2			1	10	1	1	1	1	1	3	2	2	1	4	1	1	1	2			1		1	2	2
694	1	3	7	1971	3	1	1						3		operador	7111	mineria	7200	5	5	2			2		1	1	3	3	3	3	3	2	1	3	1	1	1	2			1		1	2	2
695	2	22	1	1972	3	1	1						3		MANIPULACIÃ³N DE ALIMENTOS	5122	JARDÃ­N INFANTIL	85100	9	4	2			2		1	1	3	3	3	3	3	2	1	3	1	1	1	2			1		1	1	2
696	1	27	12	1952	3	1	1						3		maestro mecanico	7233	mineria	7200	9	9	2			2		1	1	3	3	3	3	3	2	1	6	1	1	1	2			1		1	2	2
697	2	1	6	1965	3	1	1						3		secretaria ejecutiva	4115	administracion de aguas	37000	6	4	2			2		1	1	3	3	2	3	3	2	1	6	1	1	1	2			1		2	2	2
698	2	1	7	1982	3	1	2	2	2	2	1		3		cosecha de uva	9211	empresa agricola	1210	9	6	2			2		1	1	3	3	3	3	3	3	2	1	1	3	3	1	1	1	3		1	2	2
699	1	3	11	1975	3	1	1						2	4	DUEÃ±O BAR	1315	COMERCIO	56301	2	2	2			1	4	2		1	1	1	1	1	1	1	5				2			99		99	2	2	2	3	2
700	1	27	8	1974	3	1	1						3		guardia de seguuridad	5169	comercio	47000	88	6	2			2		1	1	3	3	3	3	3	2	1	1	1	1	1	2			1		1	2	2
701	1	15	11	1975	3	1	1						3		CARPINTERO OBRAS CIVILES	7124	CONSTRUCCIÃ³N	41000	9	6	2			2		1	1	3	3	3	3	3	3	1	1	1	3	3	1	2	4	1		1	2	2
702	1	13	6	1984	3	1	1						3		ASISTENTE DE TRENES	8323	FERROCARRIL	49110	88	2	2			2		1	1	3	3	3	3	3	2	1	4	1	1	1	2			1		1	2	2
703	1	24	9	1987	3	1	1						3		BOMBERO SERVICIO DE BENCINA	5161	SERVICIO PUBLICO	84230	9	2	2			2		1	1	3	3	3	3	3	3	2	2	1	1	1	1	2	2	1		1	1	1
704	1	4	10	1962	3	1	1						3		jornalero	9313	vialidad	42100	9	3	2			2		1	1	3	3	3	3	3	2	1	4	1	1	1	2			3		1	2	2
705	2	1	1	1939	3	1	2	2	2	2	2	3	3		MANIPULADORA DE ALIMENTOS	5122	1	56100	3	2	2			2		1	1	3	3	3	3	3	2	1	6	1	1	1	2			1		3	2	2
706	1	10	11	1958	3	1	1						2	1	MINERO	7111	MINERIA	7290	2	2	2			2		2		99	99	99	99	1	2	1	6				2			99		99	99	99	1	4	2
707	1	1	1	1960	3	1	1						3		mantencion de trenes	9132	1	49100	3	3	2			2		1	1	3	3	3	3	2	2	1	3	1	1	1	2			3		3	2	2
708	2	2	1	1975	3	1	1						3		cajera de supermercado	4211	1	47112	6	5	2			2		1	1	3	3	3	3	2	2	1	1	1	2	2	2			1		2	2	2
709	1	1	1	1939	3	1	1						3		ENCARGADO DE MUSEO EN VALLENAR	9152	10	91020	2	2	2			1	1	2		2	2	2	2	2	2	1	6	1	1	1	2			1		2	2	2
710	2	1	7	1980	3	1	2	2	1				3		COORDINACION PROGRAMA EDUCATIVO	3439	COORDINACION PROGRAMA ENLACES	85500	3	2	2			1	2	1	1	3	3	3	3	2	2	1	3	1	1	1	2			1		1	2	2
711	1	1	9	1971	3	1	1						3		SOLDADOR AREA ESTRUCTURA	7212	6	25929	5	3	2			1	2	1	1	3	3	3	3	2	2	1	3	1	1	1	2			3		1	2	2
712	2	2	7	1978	3	1	1						3		cajera	4211	comercio	47100	9	6	2			2		1	1	3	3	3	3	3	2	1	2	1	1	1	2			1		1	2	2
713	1	7	1	1953	3	1	2	2	2	1			3		MINERIA MUESTRAS	7111	EXPLOTACIÃ³N DE MINAS	8999	9	4	2			2		1	1	3	3	3	3	3	3	1	1	1	1	1	2			1		1	2	2
714	2	3	1	1958	3	1	1						3		SUPERVISORA	9142	LAVADO DE AUTO	45204	88	3	2			1	8	1	1	3	3	3	3	2	2	1	1	1	1	1	2			1		1	2	2
715	1	6	8	1967	3	1	1						3		bodeguero	4131	comercial jonsons	47199	9	5	2			2		1	1	3	3	2	3	3	2	1	4	1	1	1	2			1		1	1	2
716	1	2	4	1969	3	1	1						3		AUXILIAR DE SERVICIO	9132	HOSPITAL	86100	9	8	2			1	3	1	1	3	3	3	3	3	1	1	6	1	1	1	2			1		1	2	2
717	2	3	1	1986	3	1	1						3		DOCENCIA	2330	ESTABLECIMIENTO	85499	9	4	2			2		1	1	3	3	3	3	3	1	1	2	1	1	1	2			1		1	2	2
718	1	1	9	1965	3	1	1						2	0	RESPONSABILIDAD SOCIAL EMPRESARIAL	3460	EXPLOTACIÃ³N MINERA	8999	1	1	2			1	5	1	1	1	1	1	1	1	2	1	5				1	6	4	1		1	2	2	1	1	1
719	1	7	7	1975	3	1	1						3		vulcanisador	8231	remaejo de materiales	45200	9	9	2			2		1	1	3	3	3	3	3	2	1	3	1	1	1	2			1		1	2	2
720	1	1	8	1959	3	1	1						2	0	PINTOR	7141	CONSTRUCCION	43301	1	1	2			2		2		3	3	3	3	1	3	2	6				1	3	1	4	PERSONA QUE ME NESECITA	99	99	99	2	4	2
721	2	1	7	1955	3	1	1						3		BIBLIOTECARIA	4141	EDUCACION	85100	88	88	2			2		1	1	3	1	1	3	3	1	1	6	1	1	1	2			1		1	2	2
722	2	3	3	1982	3	1	1						3		tecnico en enfermeria	3231	mutual	86201	9	5	2			2		1	1	3	3	1	3	3	1	1	5	1	1	1	2			1		1	2	2
723	1	1	5	1963	3	1	1						3		electrico	7137	minera	7200	88	9	2			1	4	1	1	3	3	2	3	3	1	1	6	1	1	1	2			1		1	2	2
724	1	2	6	1959	3	1	1						3		oprador de maquina pesadar	8111	mineria	7200	9	9	2			2		1	1	3	2	1	3	3	2	1	5	1	1	1	2			1		2	2	2
725	2	3	6	1943	3	1	1						2	2	dueno	5220	negocio abarrotes	47810	2	2	2			2		2		1	1	1	1	1	1	1	6				2			99		99	2	2	2	3	2
726	1	1	5	1972	3	1	1						3		chofer	8300	contruccion	41000	3	3	2			2		1	1	3	3	3	3	3	3	2	1	1	3	3	1	3	3	1		1	1	2
727	1	2	1	1953	3	1	1						3		sereno	9152	mineria	7200	8	8	2			2		1	1	3	3	3	3	3	1	1	6	1	1	1	2			1		1	2	1
728	2	1	8	1957	3	1	1						5		CUIDADO DE NIÃ±OS ASEO	5131		97001		1				2		1	1	3	3	3	3	3	3	1	4	2			2			1		1	2	2
729	1	3	8	1959	3	1	1						2	0	CAMIONERO	8324	TRANSOORTA AGUA	49230	1	1	2			2		2		3	3	3	3	2	2	1	6				1	1	3	1		2	2	2	1	1	1
730	2	2	1	1972	3	1	1						3		CUIDA NIÑOS	5131	7	81210	5	5	2			2		1	1	3	3	2	3	3	2	1	3	1	1	1	2			1		1	2	2
731	2	2	5	1963	3	1	1						3		reponedora	5220	comercio	47111	9	6	2			1	8	1	1	3	3	2	3	2	2	1	3	1	1	1	2			1		1	2	2
732	2	1	2	1965	3	1	2	2	2	1			3		ASISTENCIA PARVULARIA	3320	CUIDADO DE NIÃ±OS	85100	4	4	2			2		1	1	2	2	2	3	3	2	1	3	1	1	1	1	2	4	1		1	2	2
733	2	1	1	1959	3	1	1						5		ASEO, LIMPIEZA Y CUIDADO DE ADULTOS	9131		97001		1				2		1	1	3	3	3	3	3	2	1	3	2			2			1		1	2	2
734	1	1	9	1957	3	1	2	2	1				2	2	MINERO	7111	MINERIA	7200	2	2	2			2		2		3	3	3	3	1	3	2	1				2			4	TRABAJABA PARTICULAR	88	2	2	2	4	2
735	1	4	9	1963	3	1	1						3		CHOFER DE COLECTIVO	8322	TRANSPORTE	49239	9	1	2			2		1	2	3	3	3	3	3	2	1	6	2			2			1		1	2	2
736	1	2	1	1942	3	1	2	2	1				3		cortador temporal	9211	agrÃ­cola	1100	2	2	2			2		1	1	3	3	3	3	3	3	2	5	3			2			1		2	2	2
737	1	3	1	1967	3	1	1						3		asistente geologo	3111	mineria	9900	9	7	2			1	80	1	1	3	3	88	88	2	1	1	3	1	1	1	2			1		1	2	2
738	2	2	1	1980	3	1	1						3		DOCENTE	2320	COLEGIOS	85499	9	5	2			2		2		3	3	3	3	2	1	1	3	1	1	1	2			1		1	2	2
739	1	1	1	1975	3	1	1						3		mecanico	7233	minera	7200	8	8	2			2		1	1	3	3	3	3	3	1	1	1	1	1	1	2			1		1	2	2
740	2	3	1	1978	3	1	1						3		vendedora	5220	panaderia pasteleria	10710	3	3	2			1	1	1	1	3	3	2	3	3	3	1	2	2			2			1		2	1	2
741	1	2	3	1970	3	1	1						3		jornalero	9313	construcciÃ³n	43909	88	4	2			2		1	2	3	3	3	3	3	3	1	1	1	3	3	1	2	2	1		1	2	2
742	2	5	9	1953	3	1	1						5		ASESORA DEL HOGAR	9131		97001		1				2		1	1	3	3	3	3	3	3	2	1	2			1	2	2	1		3	2	2
743	1	8	8	1960	3	1	1						3		ELECICO	7241	ELECTRIDAD COMPUTACION	43210	88	4	2			1	2	1	1	3	3	1	3	3	1	1	3	1	1	1	2			1		1	2	2
744	2	1	1	1957	3	1	2	1					3		INSPECTORA DEL LICEO	3340	AREA EDUCACIÃ³N	85500	9	5	2			2		1	1	2	1	2	2	3	1	1	6	1	1	1	2			1		1	2	2
745	2	1	8	1979	3	1	1						3		cajera	4211	comercio	47100	9	6	2			2		1	1	3	3	3	3	3	3	2	1	1	2	4	1	2	1	1		1	2	2
746	1	2	1	1957	3	1	1						3		ADMINISTRATIVO	3439	CONSULTORIO SALUD	86100	9	5	2			2		1	1	3	3	2	3	3	1	1	4	1	1	1	2			1		1	2	2
747	1	2	9	1980	3	1	1						3		chofer de camiones	8324	observatorio	49231	88	8	2			2		1	1	3	3	3	3	3	1	1	3	1	1	1	2			1		1	1	2
748	1	1	5	1979	3	1	1						3		mecanico sodador	7212	mineria	7200	88	8	2			2		1	1	3	3	2	3	3	3	1	4	1	1	1	2			1		1	2	2
749	2	1	7	1979	3	1	2	2	1				3		AUXILIAR PARAMEDICO	3231	SERVICIO DE SALUD	86100	9	9	2			2		1	1	3	3	3	3	3	1	1	4	1	1	1	2			1		1	2	2
750	1	7	4	1968	3	1	1						3		auxiliar notaria	9132	notaria	69101	88	3	2			1	3	1	1	3	3	2	3	3	1	1	6	1	1	1	2			1		1	2	2
751	2	2	1	1969	3	1	1						3		manipuladora de alimento	5122	alimentacion	56290	8	8	2			2		1	1	3	3	3	3	3	1	1	2	1	1	1	2			1		2	2	2
752	1	3	3	1976	3	1	1						3		PROFESOR	2300	EDUCACIÃ³N	85210	9	4	2			1	1	1	1	3	3	3	3	3	2	1	3	1	1	1	2			1		1	2	2
753	2	2	1	1974	3	1	1						3		auxiliar de aseo	9132	insumos para soldar	25929	88	3	2			2		1	2	3	3	2	3	3	2	1	1	1	1	1	2			3		2	1	1
754	1	2	9	1958	3	1	2	2	1				3		carnicero	7411	supermercado	47112	88	5	2			2		1	1	3	2	3	3	3	1	1	5	1	1	1	2			1		1	2	2
755	2	2	1	1973	3	1	2	2	2	1			3		jefa de rotiseria	5220	comercio	47219	9	7	2			1	15	1	1	1	1	1	1	2	3	1	2	1	1	1	2			1		1	2	2
756	1	7	1	1956	3	1	2	2	2	1			3		CHOFER	8324	TRANSPORTE	49000	9	7	2			2		2		3	3	3	3	3	3	2	3	3			2			1		1	1	1
757	1	31	12	1948	3	1	1						2	0	CHOFER DE COLECTIVO	8322	TRANSPORTE	49239	1	1	2			2		2		99	99	2	3	1	1	1	5				2			99		99	99	99	2	4	2
758	1	11	7	1974	3	1	2	2	2	2	1		3		VENTA ADMINISTRACIÃ³N	5220	COMERCIO	47000	88	2	2			2		1	1	3	3	3	3	3	2	2	1	1	1	1	1	3	3	1		1	2	2
759	1	16	10	1944	3	1	1						2	0	MAESTRO CONSTRUCCION	7121	CONSTRUCCION	43909	1	1	2			2		2		3	3	3	3	2	3	2	2				1	3	3	1		99	99	2	1	2	1
760	2	2	2	1940	3	1	1						2	0	SUPLEMENTERA	5230	VENTA DIARIO Y REVISTAS	47999	1	1	2			2		2		99	99	99	99	1	1	1	6				2			99		99	99	2	2	3	2
761	2	2	5	1976	3	1	2	2	2	1			5		NIÃ±ERA	5131		97001		1				2		2		3	3	3	3	3	3	1	3	2			2			1		2	2	2
762	2	12	6	1981	3	1	2	2	1				3		EDUCADORA DE PARVULO	2332	EDUCACIÃ³N	85100	88	2	2			2		1	1	3	3	3	3	3	1	1	3	1	2	88	2			1		1	2	2
763	1	2	1	1935	3	1	1						2	0	SIEMBRA HORTALIZAS	6111	AGRICULTURA	1131	1	1	2			2		2		1	1	1	1	1	2	1	6				2			99		99	2	2	2	4	2
764	2	1	1	1969	3	1	2	2	1				3		SUPERVISORA MINESTERIAL	2300	EDUCACION	84300	9	5	2			2		1	1	3	3	1	1	2	3	1	4	1	1	1	2			1		2	2	2
765	1	30	7	1980	3	1	1						3		ayudante de trasador	9313	construcciÃ³n	43909	88	5	2			2		1	1	3	3	3	3	3	2	2	2	1	3	3	1	1	4	1		1	2	2
766	1	1	7	1977	3	1	1						2	0	CHOFER DE COLECTIVOS	8322	TRANSPORTE	49210	1	1	2			2		2		1	1	1	1	1	2	1	6				2			99		99	2	2	2	4	2
767	2	2	4	1971	3	1	2	2	2	1			3		ASISTENCIA TECNICO	3340	EDUCACIÃ³N	85000	88	2	2			2		1	1	3	3	3	3	3	3	2	2	1	2	2	1	1	4	1		1	2	2
768	2	15	9	1971	3	1	2	2	2	2	1		3		auxiliar de aseo	9132	hospital	86100	9	5	2			2		1	1	3	3	3	3	3	2	1	3	1	1	1	2			1		1	2	2
769	1	31	8	1966	3	1	1						2	0	PESCADOR ARTESANAL	6153	MAR	3111	1	1	2			2		2		3	3	3	3	1	2	1	6				2			99		99	2	2	1	2	2
770	2	9	10	1985	3	1	1						3		ASISTENTE DE MANTENIMIENTO	7231	TRANSPORTE	71100	88	7	2			2		1	1	1	3	1	3	3	1	1	5	1	1	1	2			1		1	2	2
771	1	1	9	1982	3	1	1						3		FAENERO	7111	FAENAS EN MINAS	7290	5	1	2			2		1	1	3	3	3	3	3	3	1	4	1	3	2	2			1		1	2	2
772	1	1	9	1974	3	1	1						3		CORDINACION DEPTO MUNICIPALIDAD HUASCO	3431	1	84110	7	7	1	3		1	20	1	1	1	1	1	1	2	1	1	1				2			1		1	1	2
773	1	24	4	1988	3	1	1						3		OPERADOR DE MOLINO	8273	EXPORTACION DE ALGA	10111	88	5	2			2		1	1	3	3	3	3	3	2	1	2	1	1	1	2			1		1	2	2
774	2	19	12	1986	3	1	1						3		garzona	5123	restuarante	56101	88	3	2			2		1	1	3	3	3	3	3	1	1	3	1	1	1	2			1		1	2	2
775	1	17	8	1988	3	1	1						3		temporero	9211	viÃ±edos agrÃ­cola	1210	88	8	2			2		1	1	3	3	3	3	3	3	2	1	1	3	4	1	2	4	1		1	2	2
776	1	25	1	1963	3	1	1						3		CHOFER	8322	MINERÃ­A	8999	9	5	2			1	15	1	1	3	3	3	3	2	2	1	1	1	1	1	2			1		1	2	2
777	1	8	3	1929	3	1	1						2	0	MINERO	7111	MINERIA	7200	1	1	2			99		99		99	99	99	99	1	1	1	4				2			99		99	99	99	1	4	2
778	2	21	8	1959	3	1	1						5		ASESORA DEHOGAR	9131		97001		1				2		1	1	3	3	3	3	3	1	1	3	1	1	1	2			1		1	2	2
779	2	1	2	1958	3	1	1						3		ASISTENTE DE EDUCACION	3300	EDUCACION	85100	88	6	2			2		1	1	3	3	2	3	3	1	1	6	1	1	1	2			1		2	2	2
780	2	1	2	1966	3	1	1						5		ASESORA DE HOGAR	9131		97001		1				99		1	1	99	99	99	99	3	3	1	2	1	2	2	2			1		99	99	99
781	1	3	12	1967	3	1	1						3		CONTROLADOR DE SONDAJE	9311	MINE IA	7200	88	6	2			1	4	1	1	3	3	3	3	3	3	1	1	1	1	1	2			1		1	2	2
782	1	4	1	1970	3	1	1						3		CAJERO	4211	OFICINA ADMINISTRACIÃ³N IPS	82110	9	4	2			2		1	1	3	3	3	3	3	1	1	3	1	1	1	2			1		1	2	2
783	1	2	12	1984	3	1	1						3		maestros mayor	7137	termo electrica	35100	8	4	2			1	2	1	1	3	3	3	3	2	2	1	3	1	1	1	2			3		1	2	2
784	2	4	4	1953	3	1	1						5		CUIDADORA DE NIÃ±OS	5131		97001		9				2		1	1	3	3	3	3	3	2	1	5	2			1	3	1	1		1	2	2
785	1	7	1	1951	3	1	1						3		JARDINERÃ­A	6113	VIA PUBLICA PARQUES	81100	88	4	2			1	11	1	1	2	3	1	3	2	2	1	3	1	1	1	2			1		1	2	2
786	1	2	8	1963	3	1	1						2	0	MECANICO ENMANTENCION	7233	MINERIA	7200	1	1	2			99		1	1	3	3	3	3	2	3	1	4				2			1		99	2	2	1	1	2
787	1	28	9	1974	3	1	1						3		SUPERVISOR DE MAQUINARIA	3115	MLNERA	7290	9	8	2			1	35	1	1	1	1	1	1	2	2	1	5	1	1	1	2			1		1	2	2
788	2	23	12	1959	3	1	1						3		SERVICIO DE ASEO	9132	FISCALIA	84100	88	1	2			2		1	1	3	3	3	3	3	2	1	5	1	2	1	2			3		1	2	2
789	1	4	1	1953	3	1	1						3		huinchero	7111	mineria	7200	88	3	2			2		1	1	3	3	3	3	3	3	2	2	1	2	2	1	5	4	1		1	2	2
790	2	15	2	1969	3	1	1						2	0	VENDEDORA DE COSMETICOS	5220	EMPRESA DE COSMETICOS	47722	1	1	2			2		2		3	3	3	3	1	1	1	6				2			1		1	2	2	2	1	2
791	2	14	1	1971	3	1	2	2	2	2	1		3		PROYECTOS MUNICIPIO	3460	MUCIPALIDAD	84110	88	4	1	2		2		1	1	3	3	3	3	3	3	2	1			88	2			1		1	2	2
792	2	1	1	1961	3	1	1						3		MINERA	7111	1	9900	2	1	2			2		2		3	3	3	3	2	2	1	6	3			2			1		2	2	2
793	2	2	7	1946	3	1	1						3		ASEO CALLE	9162	ASEO	81292	88	4	2			2		1	1	3	3	3	3	3	1	1	4	1	1	1	2			1		2	2	1
794	1	2	7	1966	3	1	1						2	0	LIMPIA CANALES	9211	AGRICOLA	2300	1	1	2			2		1	1	3	3	3	3	3	3	1	2				2			1		99	2	2	2	4	1
795	2	1	1	1975	3	1	1						4		ASESORA DE HOGAR	9131		97001		1				2		1	1	88	3	3	3	3	3	1	4	3			2			1		99	2	2
796	1	23	9	1966	3	1	1						2	0	PESCADOR ARTESANAL	6153	EXPLOTACIÃ³N DEL MAR	3111	1	1	2			1	1	2		1	1	1	1	1	3	1	6				1	1	4	1		1	2	2	1	1	2
797	1	2	3	1951	3	1	1						3		AUXILIAR DE PUERTO	9132	ELECTRICA	35100	88	9	2			2		1	1	3	3	3	3	3	3	2	2	1	3	5	1	3	1	1		1	2	2
798	1	1	7	1953	3	1	1						3		OPERADOR DE MAQUINARIA	8111	MINERIA	7200	88	8	2			2		1	1	3	3	3	3	3	1	1	6	1	1	1	2			1		1	2	2
799	1	9	8	1964	3	1	1						3		REPARTO DE GAS	9151	SERVICIO PUBLICÃ³	84110	9	2	1	1		1	2	2		3	3	2	3	2	1	1	3				2			1		1	2	2
800	1	1	1	1987	3	1	1						3		cargador camiones	9333	comerciantede fierro	47741	88	3	2			2		1	1	3	3	3	3	3	2	1	1	2			1	1	4	1		1	2	2
801	2	1	1	1954	3	1	1						2	0	COCINERA	5122	PENSION PARTICULAR	56109	1	1	2			2		2		1	1	1	1	1	2	1	6				2			88		88	2	2	2	4	2
802	1	3	8	1983	3	1	1						3		OPERADOR METALURGICO	3117	MINERIA	7200	8	5	2			2		1	1	3	2	2	3	3	2	1	4	1	1	1	2			1		1	2	2
803	1	21	6	1959	3	1	2	2	1				3		JEFE TURNO	3117	MINERA	8999	88	7	2			1	20	1	1	2	3	2	3	2	1	1	3	1	1	1	2			1		2	1	1
804	1	2	4	1957	3	1	1						3		pitonero	7111	minera	7200	9	9	2			2		2		3	3	3	3	3	2	1	2	1	1	1	2			1		2	2	1
805	1	1	1	1968	3	1	1						3		guardia de seguridad	5169	termoelectrica guacolda	35100	88	5	2			2		1	1	3	3	3	3	3	2	1	3	1	1	1	2			1		1	2	2
806	1	2	1	1984	3	1	1						3		jefe de bodega	4131	alimentacion	56290	9	5	2			1	18	1	1	1	3	1	3	3	1	1	5	1	1	1	2			1		2	2	2
807	1	2	4	1965	3	1	1						3		pescador de orillas	6152	mar	3111	9	1	2			2		2		3	3	3	3	1	1	1	6	3			2			99		99	2	2
808	1	1	1	1968	3	1	1						3		guardia de seguridad	5169	electrica	35100	88	6	2			2		2		2	3	3	3	3	1	1	3	1	1	1	2			3		1	1	1
809	1	6	8	1987	3	1	2	1					3		tecnico elecctronico	7137	mantenimiento electrico	43210	88	3	2			2		2		3	3	3	3	3	2	2	1	1	1	1	1	3	4	1		1	2	2
810	1	1	6	1962	3	1	1						3		albaÃ±il	7122	construcciÃ³n	43909	8	5	2			1	1	1	1	3	3	3	3	3	2	1	1	1	1	1	1	3	2	1		1	2	2
811	1	2	6	1971	3	1	1						2	0	PESCADOR ARTESANAL	6152	MARITIMO	3111	1	1	2			2		1	1	2	1	3	3	3	2	1	2				2			1		1	2	2	2	4	2
812	1	27	8	1985	3	1	1						3		JORNALERO	9211	CLUB DEPORTIVO GUACOLDA	93120	88	3	2			2		1	1	3	3	3	3	3	2	1	1	3			1	2	1	1		1	2	2
813	1	3	8	1949	3	1	2	1					3		sereno	9152	municipio de huasco	84120	88	5	1	1		2		1	1	3	3	3	3	3	2	1	6				2			1		1	2	2
814	1	1	1	1975	3	1	1						3		mecanico soldador	7212	explotaciÃ³n minas	8999	88	6	2			2		1	1	3	2	1	3	3	2	2	1	1	3	4	1	3	3	1		1	2	2
815	1	1	2	1954	3	1	1						3		mecanico	7222	constructora	45200	9	4	2			1	5	1	1	1	1	1	3	2	1	1	3	1	1	1	1	6	1	1		2	2	2
816	1	1	5	1981	4	1	1						3		GENDARME	5163	CARABINEROS DE CHILE	84230	9	3	3	1		1	50	1	1	3	3	2	3	2	1	1	5				2			1		1	2	2
817	1	2	1	1958	4	1	1						3		ADMINISTRACIÃ³N DE CASA PASTORAL	3439	COMUNALES SOCIALES	94910	9	3	2			2		1	1	3	2	2	3	3	2	1	2	1	1	1	2			1		1	2	2
818	1	11	2	1983	4	1	2	2	2	2	1		2	3	CLASES PARTICULARES	2359	PROFESOR PARTICULAR	85499	2	2	2			2		2		3	3	3	3	3	3	2	1				2			1		2	2	2	2	4	2
819	1	9	1	1945	4	1	1						3		GARZON	5123	PRESTACION DE SERVICIOS	56101	4	4	2			2		1	1	2	2	3	3	3	3	1	6	1	1	1	2			1		1	2	2
820	1	4	8	1952	4	1	1						3		CHOFER MUNICIPAL	8300	MUNICIPIO	84200	9	9	2			1	4	1	1	3	2	3	3	2	1	1	6	1	1	1	2			1		2	2	2
821	2	1	5	1954	4	1	2	2	2	1			5		EMPLEADA DOMESTICA	9131		97001		1				2		2		3	3	3	3	3	2	1	5	2			2			1		1	2	2
822	2	1	2	1946	4	1	2	2	2	1			2	2	COMERCIANTE	5220	COMERCIAL PRIVADA BOTILLERIA	47220	2	2	2			2		2		3	1	1	1	1	2	1	4				2			1		1	1	1	2	3	1
823	1	19	10	1948	4	1	1						3		ADMINISTRATIVO	3431	MINERÃ­A	7200	88	88	2			2		1	1	2	2	2	2	3	1	1	6	1	1	1	2			1		1	2	2
824	2	1	4	1990	4	1	2	2	2	1			3		AYUDANTE	5122	COMERCIAL PRIVADA - ALIMENTOS	46301	88	3	2			2		1	1	3	3	3	3	3	3	2	1	3			1	1	1	1		1	2	2
825	1	3	8	1937	4	1	2	2	2	2	2	3	2	0	VENDEDOR	9113	1	47800	1	1	2			2		2		3	3	3	3	1	1	1	2				2			1		1	2	2	2	4	2
826	1	28	11	1936	4	1	2	2	2	2	2	3	3		ADMINISTRATIVO EN OFICINA DE TRANSPORTE	3430	ADMINISTRATIVAS	49110	4	4	2			2		1	1	3	3	3	3	3	2	2	3	1	2	4	2			1		2	1	2
827	2	2	7	1972	4	1	1						2	0	ASEO Y JARDINERIA	9132	CASA	97001	1	1	2			2		2		1	1	1	1	1	3	1	6				2			1		2	2	2	2	4	2
828	2	2	1	1988	4	1	1						5		LIMPIEZA Y HACER COMIDA	9131		97001		1				2		1	1	3	3	3	3	3	3	1	1	2			1	1	1	1		1	2	2
829	1	12	9	1965	4	1	1						3		ADMINISTRATIVO	3431	CONSTRUCCIÃ³N	43909	88	88	2			2		1	1	2	2	2	2	3	1	1	6	1	1	1	2			1		2	2	2
830	1	5	6	1967	4	1	1						3		PESCADOR	6152	1	3111	6	6	2			1	50	2		1	1	1	1	2	1	1	5	2			2			4	GREMIO DE PESCADORES	1	2	2
831	1	7	2	1981	4	1	1						3		CAPATAZ	3439	2	1100	7	7	2			1	50	1	1	3	3	3	3	2	1	1	5	1	1	1	2			1		1	2	2
832	1	3	6	1957	4	1	1						2	20	JORNAL	9211	6	43909	5	5	2			2		1	1	3	3	3	3	3	3	2	1				1	2	1	1		2	2	2	1	4	2
833	1	2	1	1973	4	1	1						3		ADMINISTRACIÃ³N DE COMISARIA	5169	COMERCIAL PRIVADA	80102	9	8	3	1		1	90	1	1	3	3	2	3	2	1	1	6				2			1		1	2	2
834	1	30	9	1966	4	1	1						3		ADMINISTRATIVO	3431	FINANCIERA	64900	88	88	2			2		1	1	2	3	3	3	3	1	1	5	1	1	1	2			1		1	2	2
835	1	1	7	1981	4	1	1						1	3	ARRIENDO DE EQUIPOS PARA EVENTOS	1319	COMUNICACIÃ³NES	47999	2	2	2			1	3	2		1	1	1	1	1	2	1	5				2								2	4	2
836	2	1	6	1991	4	1	2	2	2	1			3		BARQUILLERA	7413	GELATERIA	56103	5	5	2			2		1	1	3	3	3	3	3	3	2	1	1	1	1	1	1	2	1		1	2	2
837	2	1	3	1965	4	1	1						5		ASEO DEL HOGAR	9131		97001		2				2		1	1	3	3	3	3	3	2	2	1	2			1	1	1	1		1	2	2
838	2	1	5	1959	4	1	1						3		PROFESORA	2330	COLEGIO MUNICIPAL	85490	2	2	2			1	2	1	1	2	2	2	3	2	1	1	6	1	1	1	2			1		1	2	2
839	2	5	6	1988	4	1	1						3		REPONEDORA DE ROPA	5220	COMERCIAL MAYORÃ­A	46412	9	9	2			2		1	1	3	3	3	3	2	2	1	2	1	1	1	2			1		2	2	2
840	1	1	7	1977	4	1	1						3		ASEO GENERAL	9132	COMERCIAL MAYORÃ­A	46301	88	88	2			2		1	1	3	3	3	3	3	3	1	3	1	1	1	2			1		1	2	2
841	2	4	1	1972	4	1	1						3		DOCENTE	2320	SERVICIO PUBLICO - LICEO TECNICO	85220	6	6	2			2		1	1	3	3	2	3	3	1	1	6	1	1	1	2			1		1	2	2
842	1	1	3	1975	4	1	1						3		OPERARIO DENTRODEL LA MINA	9311	TRABAJOS DE MINERIA DENTRODE LA MISMA	7200	2	2	2			2		1	1	3	3	3	3	3	3	2	1	2			1	2	2	1		1	2	2
843	1	1	6	1969	4	1	1						3		MANEJA TAXI	8322	TRANSPORTE	49221	5	5	2			2		2		3	3	3	3	2	3	1	2	1	1	1	2			1		2	2	2
844	1	1	1	1976	4	1	2	2	1				3		CARPINTERO	7124	CONSTRUCCIÃ³N	43304	4	4	2			2		1	1	3	3	3	3	3	2	1	6	1	1	1	2			1		1	2	2
845	2	7	9	1967	4	1	1						2	0	PANADERIA Y PASTELERIA	7412	COMERCIO	47214	1	1	2			2		2		1	1	1	1	1	3	2	2				1	2	1	99		88	2	2	2	3	2
846	1	0	0	1976	4	1	1						2	0	COMERCIO AMBULANTE	9111	VENTA DE ARTICULOS DE CONFITES	47991	1	1	2			2		2		3	3	3	1	1	2	1	6				2			4	EL ES SU PROPIO JEFE	1	2	2	2	3	2
847	1	0	0	1948	4	1	1						3		GUAARDIA DE SEGURIDAD	5169	SERVICIO DE SEGURIDAD	84230	88	2	2			2		1	2	3	3	3	3	3	2	1	6	1	1	1	2			3		2	2	2
848	1	3	2	1953	4	1	1						3		apoyo producciÃ³n	4132	1	0	5	5	2			2		1	1	3	3	3	3	3	2	1	1	1	1	1	2			1		1	2	2
849	2	1	1	1976	4	1	2	2	2	1			3		AYUDANTE DE COCINA	9132	MANUFACTURA	56100	7	3	2			2		1	1	2	2	2	2	3	3	1	1	1	1	1	1	3	4	1		1	1	2
850	1	1	7	1968	4	1	1						2	2	ARRIENDO AUTOS PARA PASEAR NIÃ±OS	5230	COMERCIO INDEPENDIENTE	47999	2	2	2			2		2		1	1	1	1	1	2	1	5				2			4	DE PALABRA CON UN SOCIO	1	2	2	2	4	2
851	2	3	1	1962	4	1	1						3		AUXILIAR DENTAL	5132	MEDICINA	86202	2	2	2			2		1	1	3	3	3	3	3	2	1	6	1	1	1	2			1		1	2	2
852	1	2	1	1984	4	1	2	2	1				3		MAESTRO DE SEGUNDA EN MONTAJE ESTRUCTURA METALICAS	7214	EXPLOTACIÃ³N MINAS	8999	88	7	2			2		1	1	3	3	3	3	3	3	1	1	1	3	4	2			3		1	1	2
853	1	2	2	1957	4	1	1						3		GASFITER	7136	CONSTRUCCIÃ³N	43221	5	5	2			2		2		3	3	3	3	3	2	2	5	1	3	88	1	2	4	1		1	2	2
854	2	3	8	1970	4	1	1						2	2	VENDEDORA ROPA USADA	9112	COMERCIO MENOR	47742	2	2	2			2		2		3	1	1	1	1	3	2	3				1	2	1	99		99	2	2	2	4	2
855	1	2	7	1985	4	1	2	2	1				3		SUPERVISIÃ³N DE PERSONAL	1314	SUPERMERCADO	47112	9	6	2			1	30	1	1	2	2	2	2	2	1	1	4	1	1	1	2			1		1	2	2
856	2	2	2	1948	4	1	1						2	0	DISEÃ±O DE REPLICAS DIAGUITAS	2452	ARTESANÃ­A	47736	1	1	2			2		2		1	1	1	1	1	2	2	6				1	3	2	99		2	2	2	2	3	2
857	1	1	1	1958	4	1	1						3		JORNAL EN CONSTRUCCIÃ³N - AYUDANTE DE MAESTRO	9313	CONSTRUCCION	43909	8	8	2			2		1	1	3	3	3	3	3	2	2	2	1	3	1	1	2	4	1		1	2	2
858	2	2	9	1969	4	1	1						3		CAJERA	4211	CAJERA PARA SUPERMERCADO	47112	9	8	2			2		1	1	3	3	3	3	3	2	1	2	1	2	2	1	1	4	1		2	2	2
859	1	2	9	1968	4	1	1						3		TAXISTA	8322	TRANSPORTE	49221	5	5	2			2		1	1	3	3	3	3	3	3	2	2	2			1	2	3	1		88	2	2
860	2	5	6	1943	4	1	2	2	2	2	2	3	5		CUIDADO DE NIÃ±OS Y ASEO	5131		97001		1				2		1	1	1	1	1	1	2	2	1	6	2			2			1		2	2	2
861	1	5	4	1981	4	1	1						3		ALBAÃ±IL	7122	CONSTRUCCIÃ³N	43909	2	2	2			2		1	1	3	3	2	3	3	2	2	1	2			1	2	3	3		1	2	1
862	2	2	6	1979	4	1	1						3		VENDEDOR VESTUARIO	5220	SUPERMERCADO	47112	9	7	2			2		1	1	3	3	3	3	3	1	1	6	1	1	1	2			1		2	2	2
863	1	1	7	1986	4	1	1						3		OBRERO SACA MINERALES	7111	MINERIA	7200	3	3	2			2		1	1	3	3	3	3	3	3	1	1	1	3	2	2			1		1	2	2
864	1	2	1	1958	4	1	1						3		CUIDADOR DE BODEGA	4131	CUIDADOR	0	3	3	2			2		1	1	3	3	88	3	3	2	1	4	1	1	1	2			1		2	2	2
865	2	1	1	1988	4	1	2	2	2	2	2	3	3		garzona	5123	1	56290	2	2	2			2		1	1	1	1	1	1	3	3	1	3	3			2			1		1	2	2
866	1	6	5	1988	4	1	1						3		GUARDIA DE SEGURIDAD	5169	CONSTRUCCIÃ³N	41000	88	3	2			2		2		3	3	3	3	3	1	1	2	1	1	1	2			3		2	1	1
867	2	1	9	1952	4	1	1						3		ASISTENTE SOCIAL	2446	SECTOR PUBLICO	88900	6	6	2			1	6	1	1	2	3	3	3	3	1	1	5	2			2			1		1	2	2
868	1	8	5	1968	4	1	1						2	0	intructor de artes marciales	3475	actividades no bien especificadas	85410	1	1	2			2		2		1	1	1	1	1	2	1	5				2			99		99	2	2	2	4	2
869	1	14	12	1970	4	1	1						3		LAVADOR MATERIAL DE CULTIVO	9213	CULTIVO DE OSTIONES	3210	3	3	2			2		1	1	3	3	3	3	3	2	1	1	3			2			1		1	2	2
870	2	13	9	1955	4	1	1						2	1	DEPENDIENTE DE ALMACEN	5220	COMERCIO	47000	2	2	2			2		1	1	1	1	1	1	2	2	1	4				2			1		1	2	2	2	3	2
871	1	1	1	1980	4	1	1						3		AYUDANTE DE CONTADOR	2411	OFICINA DE CONTABILIDAD	69201	2	2	2			2		2		3	3	3	3	3	2	1	2	1	1	1	2			1		1	2	2
872	2	1	1	1964	4	1	1						2	0	ARTESANA	7330	ARTESANIA EN GENERAL	47736	1	1	2			2		2		1	1	1	1	1	2	1	3				2			99		99	99	99	2	4	2
873	2	20	2	1951	4	1	1						3		DIRECTORA ESCUELA MUNICIPAL	1210	S RVICIO EDUCACIONAL	84110	5	5	1	1		1	30	2		1	1	1	2	1	1	1	6			1	2			1		2	2	2
874	1	4	8	1962	4	1	2	2	1				3		CHOFER MICROS	8323	10	49210	7	6	2			2		1	1	2	2	2	2	3	1	1	6	1	1	1	2			1		1	2	2
875	1	29	10	1968	4	1	1						3		MECANICO EN MAQUINARIA PESADA	7233	MINERIA	5000	9	8	2			2		1	1	3	3	3	3	3	2	1	5	1	1	1	2			1		1	2	2
876	1	1	6	1967	4	1	1						3		enfuerrador	7123	6	43909	8	8	2			2		1	1	3	3	3	3	3	2	1	1	1	3	2	2			1		1	2	2
877	2	2	6	1968	4	1	2	2	2	2	2	3	3		ASEO EN IGLESIA	9132	LIMPIEZA	81210	9	2	2			2		1	1	3	3	2	3	3	2	2	5	2			2			1		1	2	2
878	2	1	4	1985	4	1	1						3		SECRETARIO	4115	FINANCIERO	64990	2	2	2			1	2	2		2	2	2	2	2	2	1	3	1	1	1	2			1		1	2	2
879	1	2	8	1966	4	1	1						2	0	TRASPORTA PASAJEROS DE EMPRESA	8324	1	49224	1	1	2			2		2		99	99	99	99	1	1	1	6				2			99		99	99	99	1	2	1
880	2	2	8	1975	4	1	1						2	0	CORTA EL PELO	5141	PELUQUERIA	96021	1	1	2			2		2		3	1	1	1	1	2	2	1				1	2	3	99		99	2	2	2	3	2
881	1	2	1	1971	4	1	1						3		CONDUCTOR CAMION GRUA	8324	MUNICIPALIDAD	84130	9	5	2			1	5	1	1	3	3	3	3	2	1	1	5	2			2			1		1	2	2
882	2	28	1	1955	4	1	1						2	0	VENDE	5220	COMERCIO	47000	1	1	2			2		2		1	1	1	1	1	1	1	6				2			99		99	2	99	2	3	2
883	1	1	7	1983	4	1	1						3		CARTERO	4142	ENVIO DE CORRESPONDENCIA	53100	88	88	2			2		1	1	3	3	3	3	3	3	1	3	1	1	1	2			1		2	2	2
884	1	3	8	1973	4	1	1						3		AYUDANTE DE MECANICO	7231	TRANSPORTE	45200	2	2	2			2		1	1	3	3	3	3	3	2	1	1	2			1	1	1	1		1	2	2
885	2	3	9	1949	4	1	1						2	2	VENDE MARISCOS	5220	RESTAURANTES HOTELES	56101	2	2	2			1	2	2		1	1	1	1	1	2	1	6				2			4	HOTELES RESTAURANTES	2	2	2	2	1	2
886	1	5	4	1968	4	1	1						3		AYUDANTE CAÃ±ERIA	7136	CONSTRUCCION	43909	9	6	2			2		1	1	3	3	3	3	3	2	2	3	1	3	2	1	2	4	1		1	2	2
887	2	2	7	1979	4	1	2	2	2	1			3		EJECUTIVO DE VENTAS	3415	7	47000	3	3	2			1	6	1	1	1	1	1	2	2	1	1	4	1	1	1	2			1		1	2	2
888	2	27	10	1961	4	1	1						3		COCINERA	5122	RESTAURANTE	56100	2	2	2			1	2	1	1	3	2	2	3	2	1	1	4	1	1	1	2			1		2	2	2
889	2	15	3	1979	4	1	1						1	1	DUEÃ‘A NEGOCIO DE ABARROTES	5220	NEGOCIO DE ABARROTES	47999	2	2	2			1	1	2		1	1	1	1	1	1	1	5				2								2	3	2
890	1	31	5	1973	4	1	1						3		MECANICO MAQUINARIA PESADA	7233	OBRAS CIVILES MINERIA	42900	8	8	2			2		1	1	3	3	3	3	3	2	1	5	1	1	1	2			1		1	2	2
891	2	1	3	1950	4	1	1						3		TECNICO PARAMEDICO	3231	ATENCIO PACIENTES	86100	9	3	2			2		1	1	3	2	2	3	3	1	1	6	1	1	1	2			1		2	2	2
892	1	2	3	1982	4	1	2	2	2	1			3		CCARPINTERO	7124	CONTRUCCION	41000	7	7	2			2		1	1	3	3	3	3	3	3	2	1	1	3	2	1	1	3	1		1	2	2
893	2	8	1	1932	4	1	2	2	2	1			5		SERVICIO DOMESTICO	9131		97001		1				2		2		3	3	3	3	3	2	1	1	1	1	1	2			99		99	2	2
894	1	15	10	1988	4	1	1						3		CARGADOR	9333	VENTA DE VERDURAS EN FERIAS LBRES	49200	2	2	2			2		2		3	3	3	3	3	2	1	3	3			2			1		1	2	2
895	1	2	1	1961	4	1	1						3		gerente operaciones	1313	6	41000	7	7	2			1	3	1	1	2	2	2	2	1	1	1	2	2			2			2		2	1	1
896	1	2	3	1985	4	1	2	2	2	2	2	1	3		promociones	5220	1	59200	1	1	2			2		2		3	3	3	3	3	3	2	2	3			2			1		1	2	1
897	2	6	1	1941	4	1	2	2	2	2	2	3	3		ASEO EN OFICINAS	9132	4	81210	6	6	2			2		1	1	3	3	3	3	3	1	1	4	1	1	1	2			1		1	2	2
898	2	2	1	1981	4	1	1						3		PROMOTORA	5220	1	47100	6	6	2			2		1	1	3	3	3	3	3	2	1	3	1	1	1	2			2		1	1	1
899	1	2	1	1940	4	1	1						3		LIMMPIEZA DE CALLES	9162	1	81300	6	1	2			2		1	1	3	3	3	3	3	1	1	6	1	1	1	2			1		1	2	2
900	2	1	1	1942	4	1	1						2	0	COSTURA	7436	TRABAJO INDEPENDIENTE	14100	1	1	2			2		2		1	1	1	1	1	2	1	6				2			4	CON NADIE	99	99	99	2	3	2
901	1	30	9	1960	4	1	1						3		TECNICO PARAMEDICO	3231	SALUD	84110	9	9	1	1		2		1	1	3	3	3	3	2	1	1	6			1	2			1		1	2	2
902	2	3	3	1977	4	1	1						3		JEFE DE VENTAS	3415	SUPERMERCADO	47112	9	7	2			1	20	1	1	1	3	1	3	2	1	1	5	1	1	1	2			1		1	2	2
903	1	5	3	1987	4	1	1						6		REPARTO DE PAN LOS FINES DE SEMANA	9151	PANADERIA	10711	3	3	2											3	3	2	2				1	3	1	1		1
904	2	2	9	1984	4	1	2	2	2	1			3		MONITOR EN CAMPING	3475	TURISMO	55200	7	6	2			2		1	2	3	3	3	3	3	2	2	1	2			2			2		2	2	2
905	1	1	1	1966	4	1	1						2	0	COLECTIVOS	8322	TRANSPORTE	49221	1	1	2			1	3	2		1	1	1	1	1	3	1	5				1	5	1	1		1	2	1	2	3	2
906	2	4	3	1985	4	1	1						3		PROFESORA DE TEATRO	2320	EDUCACION	84110	88	4	1	1		2		2		3	3	2	3	3	3	2	3			2	1	1	4	1		2	2	2
907	1	21	9	1986	4	1	1						3		FABRICANTE VENTANASALUMINIO	7214	CONSTRUCCION	41000	88	3	2			2		1	1	3	3	3	3	3	3	1	2	1	1	1	2			1		1	2	2
908	1	2	5	1966	4	1	2	2	1				3		PROFESOR DE EDUCACION FISICA	2320	EDUCACIÃ³N	84110	9	9	1	1		2		1	2	3	3	3	3	3	2	1	6				2			4	CORPORACION GABRIEL GONZALEZ VIDELA	2	1	1
909	1	2	8	1964	4	1	1						2	0	DIBUJANTE LETREROS	7324	PUBLICIDAD	73100	1	1	2			2		2		1	1	1	1	1	2	2	6				1	15	2	3		1	1	2	2	1	1
910	2	15	3	1948	4	1	2	2	2	2	2	3	4		ASESORA DE HOGAR	9131		97001		1				2		1	2	3	88	3	3	3	1	2	1	2			2			4	DUEÃ±OS DE CASA	2	2	2
911	1	1	5	1985	4	1	1						3		LAMINA HDP	9311	MINERIA	7290	5	3	2			2		1	1	3	3	3	3	3	2	1	3	1	3	1	2			3		1	1	1
912	2	3	8	1952	4	1	1						2	0	CONFECCION DE BUSOS	8260	1	14101	1	1	2			1	2	99		99	99	99	99	1	1	1	6				2			99		99	99	2	2	4	2
913	1	2	5	1978	4	1	1						3		ENCARGADO DE OP	3112	MUNICIPALIDD	84110	7	3	1	3		1	2	1	1	3	3	3	3	2	1	1	3				2			1		1	2	2
914	2	9	6	1980	4	1	2	2	2	1			3		VENDEDORA EN TIENDA COMERCIAL	5220	TIENDA COMERCIAL	47199	88	7	2			2		1	1	3	3	3	3	3	3	2	2	3			2			1		1	2	2
915	1	5	3	1976	4	1	1						3		PANADERO	7412	PANADERIA	10711	2	2	2			2		1	1	3	3	3	3	3	1	1	5	1	1	1	2			1		88	2	2
916	1	11	3	1959	4	1	1						3		CHOFER MAQUINARIA PESADA	8324	MINERÃA	8999	7	7	2			2		2		3	3	3	3	3	1	1	1	2			2			1		3	2	2
917	1	24	3	1949	4	1	1						2	0	CHOFER LOCOMOCION COLECTIVO	8322	LOCOMOCION COLECTIVA	49221	1	1	2			2		2		3	3	2	3	2	1	1	4				2			1		1	2	2	2	4	2
918	2	2	3	1975	4	1	1						5		ASESORA DEL HOGAR	9131		97001		1				2		1	1	3	3	3	3	3	2	1	2	2			1	2	3	1		1	2	2
919	1	2	3	1973	4	1	1						3		supervisor	3152	jefe de area	1100	5	5	2			1	20	1	1	1	3	2	3	2	2	2	1	1	2	3	1	1	3	1		1	2	1
920	1	10	3	1963	4	1	1						3		jornalero agricola	9211	agricultura	1100	5	5	2			2		1	1	3	3	3	3	3	2	2	1	1	2	3	1	4	2	1		1	2	2
921	1	1	9	1987	4	1	1						2	2	REPARTIDOR ALPOR MAYOR	9151	1	49200	2	2	2			2		1	1	1	1	1	3	3	2	1	1				1	2	1	1		99	2	1	2	1	1
922	1	1	4	1967	4	1	1						3		MAESTRO PANIFICADOR	7412	1	10711	3	3	2			2		1	1	1	1	1	2	3	2	1	2	1	1	1	2			1		1	2	2
923	2	7	2	1990	4	1	2	2	2	1			3		embaladora	9322	2	82920	9	9	2			2		1	1	3	3	3	3	3	3	2	1	1	1	1	1	1	1	1		1	1	1
924	2	22	6	1968	4	1	1						3		DEPENDIENTE	5220	COMERCIO	47000	2	2	2			2		1	1	3	3	2	3	3	1	1	2	1	1	1	2			1		1	2	2
925	2	25	8	1993	4	1	2	2	2	2	2	1	3		EMBALADORA UVA	9322	AGRICOLA	1210	7	7	2			2		1	1	88	3	3	3	3	3	2	1	1	1	1	1	1	2	1		1	2	2
926	1	20	6	1939	4	1	1						1	2	MICROEMPRESARIO AGRICOLA	6111	AGRICULTURA	1100	2	2	2			1	3	2		1	1	1	1	1	1	1	6				2								2	3	1
927	1	4	10	1941	4	1	1						2	0	ARTESANO EN PIEDRA Y CONSTRUCCION	7113	CONSTRUCCION	43909	1	1	2			2		2		1	1	1	1	1	3	2	4				1	3	1	99		99	2	99	2	4	2
928	1	14	4	1978	4	1	1						3		JORNALERO AGRICOLA	9211	AGRICULTURA	1100	5	5	2			2		1	1	3	3	3	3	3	2	1	6	1	1	1	2			1		2	1	2
929	2	31	1	1976	4	1	1						3		DEPENDIENTE LIBRRERIA	5220	SUPERMERCADO	47112	5	5	2			1	2	1	1	1	2	1	3	2	2	1	6	1	1	1	2			1		1	2	1
930	1	1	3	1990	4	1	1						3		ENTRENADOR	3475	1	85410	88	8	2			2		1	1	3	3	3	3	3	2	1	2	3			2			1		1	2	2
931	1	2	1	1964	4	1	1						3		agricola	6110	2	1100	5	5	2			2		1	1	3	3	3	3	3	3	1	6	1	1	1	2			1		1	2	2
932	1	1	1	1964	4	1	1						3		perleteo	9211	2	1210	6	6	2			2		1	1	3	3	3	3	3	2	2	2	1	2	2	1	2	3	3		1	1	1
933	2	9	9	1952	4	1	1						2	2	AGRICULTURA	6111	O	1100	2	2	2			2		2		3	3	3	3	3	3	1	3				2			88		99	99	99	2	4	2
934	1	18	5	1977	4	1	1						3		AUXILIAR DE CAMIONES	5112	OBRAS CIVILES	42900	9	6	2			2		1	1	3	3	3	3	3	1	1	4	1	1	1	2			1		1	2	2
935	2	2	2	1968	4	1	1						3		ASISTENTE ENFERMERA	5132	HOGAR DE ANCIANOS	87300	3	3	2			2		1	1	3	3	3	3	3	1	1	6	1	1	1	2			1		1	2	2
936	2	2	8	1981	4	1	1						3		CHOFER	8322	TAXI TRANSPORTE DE PASAJEROS	49221	1	1	2			2		1	1	3	3	3	3	3	1	1	3	2			2			1		1	2	2
937	1	10	9	1976	4	1	1						3		AUXILIAR DE AULA	3340	COLEGIO	85000	3	3	2			2		1	1	3	3	3	3	3	1	1	4	2			2			1		1	2	2
938	1	3	1	1966	4	1	1						3		VENDEDOR	5220	ZAPATERIA	47717	1	1	2			2		1	1	1	2	2	3	3	1	1	6	1	1	1	2			1		1	2	2
939	1	1	9	1943	4	1	1						2	0	ELECTRO MECANI CO	7241	TALLER ELECTRICO	45200	1	1	2			2		2		1	1	1	1	1	1	1	6				2			1		1	1	1	2	4	2
940	2	2	9	1974	4	1	1						3		SECRETARIA	4115	ARQUEOLOGIA	70100	2	2	2			2		1	1	3	3	3	3	3	3	2	1	2			1	2	1	1		1	2	2
941	1	1	9	1962	4	1	1						3		MAESTRO CARPINTERO	7124	CONSTRUCCTORA	43304	4	4	2			2		1	1	3	3	3	3	3	2	1	1	1	3	3	2			1		1	2	2
942	1	1	1	1961	4	1	1						3		GUARDIA DE SEGURIDAD	5169	PRESTACION DE SERVICIO	80102	4	4	2			2		1	2	3	3	3	3	3	1	1	6	1	1	1	2			1		1	1	2
943	1	1	1	1955	4	1	1						3		PROFESOR ENSEÃ±ANZA MEDIA	2320	LICEO POLITECNICO	85210	5	5	2			2		2		3	3	3	3	3	1	1	6	1	1	1	2			1		1	2	2
944	2	1	4	1982	4	1	1						3		CAJERA	4211	SUPERMERCADO	47112	9	5	2			2		1	1	3	3	3	3	3	2	1	5	1	1	1	2			1		1	2	2
945	1	8	1	1944	4	1	1						2	0	MAESTRO DE CONSTRUCCION	7121	ARREGLOS DE CASAS	41000	1	1	2			2		2		3	3	3	3	1	3	2	6				1	3	1	1		1	2	2	2	4	2
946	1	1	7	1954	4	1	1						3		AYUDANTE MAESTRO	9313	CONSTRUCCION DE CASAS	41000	2	2	2			2		1	1	3	3	3	3	3	1	1	6	2			2			1		2	2	2
947	2	5	9	1958	4	1	1						3		MANIPULADORA DE ALIMENTOS	5122	JARDIN INFANTIL	56290	3	3	2			2		1	1	3	3	3	3	3	2	1	4	1	1	1	2			1		1	2	2
948	2	2	2	1972	4	1	1						3		EMBASADO DE ARANDANOS	9322	EXPORTACION DE ARANDANOS	1250	6	6	2			2		1	1	3	3	3	3	3	3	2	2	1	1	1	1	5	1	1		2	2	2
949	1	2	7	1981	4	1	1						3		reponedor	5220	agencia de trabajadores	78100	5	5	2			2		1	1	3	3	3	3	3	2	1	4	1	1	1	2			2		1	1	2
950	1	2	6	1944	4	1	1						3		OPERADOR MAQUINARIA	8155	REFINADORA DE MINERALES	9900	5	5	2			2		1	1	3	3	3	3	3	1	1	6	1	1	1	2			1		1	2	2
951	1	1	4	1964	4	1	1						3		MECANICO MAQUINARIA PESADA	7233	MOVIMIENTO DE TIERRA	33120	4	4	2			2		1	1	2	2	2	3	3	1	1	5	1	1	1	2			1		1	2	2
952	1	1	2	1942	4	1	1						2	0	TAXISTA	8322	TRANSPORTE DE PASAJEROS	49221	1	1	2			2		2		1	1	1	1	1	1	1	6				2			1		2	99	99	2	4	2
953	2	2	4	1983	4	1	1						3		ASISTENTE VETERINARIA	5139	CLINICA VETERINARIA	75000	3	3	2			2		1	1	1	1	1	1	3	1	2	3	1	1	1	1	2	3	1		1	2	2
954	1	1	9	1964	4	1	1						3		operador maquinaria pesada	8111	minera	7200	4	4	2			2		1	2	3	3	3	3	3	2	1	3	2			2			1		1	2	2
955	1	2	2	1967	4	1	1						1	2	MICROEMPRESARIO	1316	TRANSPORTE DE ARIDOS	49230	2	2	2			1	2	2		1	1	1	1	1	2	1	6				2								2	4	2
956	1	5	8	1985	4	1	1						3		obrero en faenas	7111	minera	7200	5	3	2			2		1	1	3	3	3	3	3	3	2	2	1	3	88	1	2	2	1		1	2	2
957	1	5	1	1970	4	1	1						3		OPERADOR MAQUINARIA PESADA	8330	OBRAS CIVILES	42900	4	4	2			2		1	1	3	3	2	3	3	1	1	5	1	1	1	2			1		1	2	2
958	1	2	1	1957	4	1	1						3		pe forador	7111	minera	9900	3	3	2			2		1	1	2	2	3	3	3	2	1	4	1	1	1	2			1		1	2	2
959	2	5	1	1966	4	1	1						3		GARZONA	5123	RESTAURANTE	56101	2	2	2			2		1	1	3	3	3	3	3	3	1	3	1	1	1	2			1		2	2	2
960	1	1	3	1971	4	1	1						3		CHOFER DE FURGON	8322	CONSTRUCTORA	41000	5	5	2			2		1	1	3	3	3	3	3	2	1	1	3			1	3	3	1		1	2	2
961	1	2	4	1986	4	1	1						3		AYUDANTE DE SERVICIO-	7111	MINERA	7200	9	9	2			2		1	1	3	3	3	3	3	2	1	1	1	1	1	1	2	3	1		1	2	2
962	1	4	1	1957	4	1	1						3		AUXILIAR DE ASEO	9132	COLEGIO	81210	3	3	2			2		1	1	3	3	3	3	3	1	1	6	1	1	1	2			1		1	2	2
963	2	2	3	1946	4	1	1						3		DIRECTORA	1229	COLEGIO BASICO	85100	5	5	2			1	40	2		1	1	1	3	1	1	1	3	1	1	1	2			1		1	2	2
964	1	1	5	1978	4	1	1						3		INSPECTOR LABORAL	3152	INSPECCION DEL TRABAJO	84110	7	4	1	1		2		1	1	3	3	3	3	2	1	1	4			1	2			1		1	2	2
965	1	4	1	1952	4	1	1						2	0	VENDEDOR	9111	VERDURA	47211	1	1	2			2		2		1	1	1	1	1	1	1	5				2			99		99	2	2	2	4	2
966	2	1	1	1976	4	1	1						1	1	DUEÃ±A DE NEGOCIO	7412	PASTELERIA	10712	2	2	2			2		2		1	1	1	1	1	1	1	6				2								2	4	2
967	2	1	3	1980	4	1	1						3		GARZONA	5123	RESTAURANTE	56101	2	2	2			2		1	1	3	3	3	3	3	1	1	3	2			2			1		1	2	2
968	1	1	2	1970	4	1	1						3		JORNAL	9311	PLANTA DE MINERALES	43229	4	4	2			2		1	1	3	3	3	3	3	2	1	3	1	1	1	2			1		1	2	2
969	2	1	1	1958	4	1	1						2	0	DUEÃ±A DE PUESTO EN FERIAS LBRES	1314	VENTA ARTICULOS VARIOS	47199	1	1	2			2		2		1	1	1	1	1	1	1	5				2			99		99	2	2	2	3	2
970	2	2	1	1969	4	1	1						2	0	DUEÃ±A DE NEGOCIO	5220	VENTA DE ABARROTES EN GENERAL	47191	1	1	2			2		2		1	1	1	1	1	1	1	6				2			99		99	99	99	2	4	2
971	1	5	1	1964	4	1	1						2	0	DUEÃ±O DE NEGOCIO	5220	ALMACEN	47114	1	1	2			2		2		1	1	1	1	1	1	1	6				2			99		99	99	99	2	4	2
972	2	9	5	1976	4	1	1						2	0	DUEÃ±A DE NEGCIO	1314	ALMACEN	47114	1	1	2			2		2		1	1	1	1	1	1	1	5				2			99		99	99	99	2	3	2
973	1	2	1	1958	4	1	1						2	0	DUEÃ±O DE TALLER	7231	MECANICO	45200	1	1	2			2		2		1	1	1	1	1	1	1	6				2			99		99	99	99	2	3	2
974	1	2	7	1983	4	1	1						3		JORNAL	9311	SALITRERA	8910	5	5	2			2		1	1	3	3	3	3	3	1	1	5	1	1	1	2			1		1	2	2
975	2	1	1	1960	4	1	1						2	0	PELUQUERA	5141	PELUQUERIA	96021	1	1	2			2		2		1	1	1	1	1	1	1	6				2			99		99	99	99	2	4	2
976	1	11	6	1984	4	1	1						3		CONTROADOR DIGITADOR SAP	3434	OBRAS CIVILES	42900	5	5	2			2		1	1	3	3	3	3	3	2	1	3	1	2	1	2			1		1	2	2
977	2	20	10	1962	4	1	1						3		PROFESORA ED GENERAL BASICA	2331	COLEGIO BASICO RURAL	85100	2	2	2			1	2	1	1	3	3	1	3	3	1	1	6	1	1	1	2			1		1	2	2
978	1	2	3	1977	4	1	1						3		LOCUTOR	3472	1	60100	2	2	2			2		1	1	3	3	3	3	3	2	2	1	2			1	1	4	3		1	1	1
979	1	8	6	1952	4	1	1						2	0	MUEBLISTA	7422	1	31001	1	1	2			2		2		3	3	3	3	1	1	1	6				2			99		99	99	99	2	4	2
980	1	6	9	1984	4	1	1						3		PROCESADOR DE MINERALES	8112	MINERIA	7200	6	6	2			2		1	1	3	3	3	3	3	1	1	5	1	1	1	2			1		1	2	2
981	1	2	4	1966	4	1	1						2	0	TALLER REPARACION BICICLETAS	7233	REPZRACION	95290	1	1	2			2		2		3	1	1	1	1	3	2	2				2			99		99	2	2	2	4	2
982	1	9	12	1987	4	1	2	2	2	1			3		rescatador de especies	2211	rescatador flora y fauna	91030	5	5	2			2		2		3	3	3	3	3	2	2	2	1	1	1	2			1		1	2	2
983	1	2	1	1966	4	1	1						2	3	DUENO DE NEGOCIO	5220	1	47110	2	2	2			2		2		2	2	2	2	2	1	1	5				2			99		99	99	99	2	3	2
984	2	15	7	1982	4	1	1						3		PROFEORA ED BASICA	2331	COLEGIO	85100	4	4	2			2		1	1	1	1	2	3	3	1	1	3	1	1	1	2			1		1	2	2
985	2	14	9	1964	4	1	1						2	1	DUEÃ±A DE NEGOCIO	1314	BAZAR	47100	2	2	2			2		2		1	1	1	1	1	1	1	6				2			99		88	2	2	2	4	2
986	1	12	9	1953	4	1	1						2	0	BUZO MARISCADOR	6152	VENTA PESCADO Y MARISCO	47215	1	1	2			2		2		1	1	1	1	1	3	2	6				1	3	4	88		88	2	2	2	4	2
987	1	9	7	1943	4	1	2	1					2	0	PESCADOR	6152	1	3111	1	1	2			2		2		3	3	3	3	3	2	1	6				2			99		99	2	2	2	4	2
988	2	2	9	1953	4	1	1						3		estacion de servicio	5220	1	47113	8	5	2			2		1	1	3	3	3	3	3	2	1	6	1	1	1	2			1		1	2	2
989	1	1	7	1952	4	1	1						3		GARZON	5123	RESTAURANT	56101	2	2	2			2		1	1	3	3	3	3	3	1	1	6	1	1	1	2			1		1	2	2
990	1	19	5	1952	4	1	1						3		CAJERO	4211	PANADERIA	10711	4	4	2			2		1	1	3	3	3	3	3	1	1	6	1	1	1	2			1		1	2	2
991	1	1	6	1959	4	1	1						2	0	CHOFER	8323	TRANSPORTE PERSONAL	49200	1	1	2			2		2		3	3	3	1	1	3	1	3				2			3		3	1	1	1	2	1
992	1	2	8	1984	4	1	1						3		guardia	5169	seguridad	80102	7	4	2			2		1	2	3	2	3	3	3	2	1	2	1	1	1	2			1		1	2	2
993	1	2	8	1960	4	1	1						2	0	VENDEDOR AMBULANTE	9111	EMPANADAS Y CHAPARRITAS	10750	1	1	2			2		2		1	1	1	1	1	1	1	6				2			99		99	2	2	2	3	2
994	2	2	1	1972	4	1	1						3		SECRETARIA	4115	TRANSPORTE PASAJEROS	52219	3	3	2			2		1	1	2	2	2	2	3	1	1	4	1	1	1	2			1		1	2	2
995	1	2	1	1984	4	1	1						3		JORNAL DE TODO	9313	OBRAS CIVILES	43909	3	3	2			2		1	1	3	3	3	3	3	3	1	1	2			2			1		1	2	2
996	1	1	2	1962	4	1	1						2	0	CARPI TERO	7422	MUEBLES	31001	1	1	2			2		2		1	1	1	1	1	1	1	6				2			99		99	2	2	2	3	2
997	2	3	1	1973	4	1	1						3		SECRETARIA	4115	GOBERNACION	84110	4	4	1	1		2		1	1	3	3	3	3	3	1	1	4				2			1		1	2	2
998	2	2	1	1948	4	1	1						5		ASESORA DE HOGAR	9131		97001		1				2		1	1	3	3	3	3	3	1	1	4	2			2			1		1	2	2
999	2	6	1	1945	4	1	1						5		ASESORA DE HOGAR	9131		97001		1				2		1	1	2	2	2	2	3	1	2	2	2			1	2	2	1		1	2	2
1000	2	2	8	1968	4	1	1						3		VENDEDORA DEPENDIENTE	5230	PUESTO EN FERA	47800	1	1	2			2		1	1	1	1	1	1	3	1	1	6	1	1	1	2			1		1	2	2
1001	1	2	7	1944	4	1	1						2	0	DUEÃ±O HEGOCIO	5220	VE TA DE ABARROTES VARIOS	47114	1	1	2			2		2		1	1	1	1	1	1	1	6				2			1		1	2	2	2	3	2
1002	2	2	5	1967	4	1	1						3		AUXILIAR DE ASEO	9132	OFICINA	94000	1	1	2			2		1	1	3	3	3	3	3	3	1	2	1	1	1	2			1		1	2	2
1003	2	3	1	1957	4	1	1						5		ASESORA DE HOGAR	9131		97001		1				2		1	2	3	3	3	3	3	3	2	1	2			1	2	2	1		1	2	2
1004	1	7	3	1943	4	1	1						3		AYUDANTE CARPINTERO	7124	CONSTRUCCION DE CASA	41000	2	2	2			2		1	1	3	3	3	3	3	3	2	1	2			1	2	2	1		1	2	2
1005	1	1	3	1961	4	1	1						3		MAESTRO EN GENERAL	7121	OBRAS CIVILES	43909	5	5	2			2		1	1	3	3	3	3	3	1	1	4	1	1	1	2			1		1	2	2
1006	1	2	9	1986	4	1	1						2	0	DESBLOQUEO DE TELEFONO	3114	SERVICIO TECNICO	95120	1	1	2			2		2		1	1	1	1	1	1	1	5				2			99		99	99	99	2	4	2
1007	2	2	1	1973	4	1	1						5		ASESORA DE HOGAR	9131		97001		1				2		2		3	3	3	3	3	1	1	3	1	1	1	2			1		1	2	2
1008	2	3	8	1966	4	1	1						3		MANIPULADORA DE ALIMENTO	5122	COLEGIO	56290	2	2	2			2		1	1	3	3	3	3	3	1	1	3	1	1	1	2			1		1	2	2
1009	1	1	5	1964	4	1	1						2	0	MAESTRO CONSTRUCCTOR	7121	CONSTRUCCION DE CASAS	41000	1	1	2			2		2		3	1	1	1	1	3	1	6				1	2	2	99		99	2	2	2	4	2
1010	2	1	3	1951	4	1	1						5		ASESORA DE HOGAR	9131		97001		1				2		1	1	3	3	3	3	3	3	1	1	2			2			1		2	2	2
1011	2	1	6	1991	4	1	2	2	2	1			3		MCAJERA Y REPONEDORA	4211	SUPERMERCADO	47112	2	2	2			2		1	1	3	3	3	3	3	2	1	1	1	1	1	2			1		1	2	2
1012	1	7	9	1968	4	1	1						3		ayudante	7412	negocio y panaderia	10711	2	2	2			2		2		1	1	1	1	3	1	1	4	2			2			1		1	2	2
1013	2	1	5	1975	4	1	1						3		OPERADORAA TELEFONICA	4223	CENTRO DE LLAMADOS	82200	1	1	2			2		1	1	2	2	2	2	3	1	1	4	1	1	1	2			1		1	2	2
1014	2	24	1	1974	4	1	1						3		ADMINISTRATIVO	3431	FUNDACIÃ³N MI CASA	87900	4	4	2			2		2		3	3	2	3	3	2	1	4	1	1	1	2			1		2	2	2
1015	2	7	8	1959	4	1	1						3		CONTAVILIDAD	2411	LEYES SOCIALES	94120	2	2	2			2		1	1	1	1	1	1	2	1	1	6	1	1	1	2			1		2	2	2
1016	1	1	1	1944	4	1	1						3		lubricacion y lavado de auto	7233	abastecimiento de bencinas	47300	88	4	2			2		1	1	3	3	3	3	3	3	1	5	1	1	1	2			1		2	1	2
1017	1	12	1	1969	4	1	1						3		VENDEDOR TECNICO PRODUCTOS QUIMICOS	5220	VENTA	47100	5	5	2			2		1	1	2	3	2	2	2	2	1	5	1	1	1	2			1		2	2	2
1018	1	3	1	1984	4	1	2	2	2	1			3		GUARDIA DE SEGURIDAD	5169	SEGURIDAD	80102	5	3	2			2		1	2	3	3	3	3	3	2	2	2	1	2	2	2			3		2	1	2
1019	1	2	9	1940	4	1	2	2	2	2	2	3	3		MECANICO DE PRECISIÃ³N	7231	TRANSPORTE	45200	5	4	2			2		1	1	3	3	3	3	3	1	1	6	1	1	1	2			1		1	2	2
1020	2	2	1	1960	4	1	1						3		VENDER	5220	COMERCIO	47100	2	2	2			2		1	1	2	3	3	3	3	1	1	6	1	1	1	2			1		1	2	2
1021	2	3	1	1974	4	1	1						3		tia parvularia	2332	educaciÃ³n jardin infantil	85100	2	2	2			2		2		2	3	1	2	2	1	1	5	1	1	1	2			1		1	2	2
1022	1	2	5	1987	4	1	2	2	1				3		AUXILIAR DE CACINO	5122	MINERIA	7200	9	4	2			2		1	1	3	3	3	3	3	2	1	3	1	1	1	2			1		2	1	1
1023	1	1	1	1945	4	1	1						3		ASEO DE EMPRESA	9132	PUBLICAS - MUNICIPALIDAD	81200	9	4	2			2		1	1	3	3	3	3	3	3	1	3	1	2	3	2			1		1	2	2
1024	2	1	1	1958	4	1	1						3		PROFESOR ENSENANZA BASICO	2331	PUBLICAS - ESCUELA	85100	9	6	2			2		2		3	3	2	3	3	1	1	6	1	1	1	2			1		1	2	2
1025	2	2	9	1956	4	1	2	2	2	1			5		CUIDADO DE PERSONA 3 EDAD	9131		97001		1				2		2		3	88	1	1	3	1	1	3	2			2			1		1	2	2
1026	2	8	6	1962	4	1	1						5		ASEO DE CASA	9131		97001		1				2		1	1	3	3	2	3	3	3	1	4	2			2			1		1	2	2
1027	2	1	1	1973	4	1	1						2	0	VENDEDORA	5220	COMERCIAL PRIVADA	47219	1	1	2			2		2		1	1	1	1	1	3	1	4				2			4	ELLA ES SU JEFE	1	2	2	2	4	2
1028	2	2	6	1974	4	1	1						2	2	VENDEDO AMBULANTE	9111	VENDE PAN AMASADO	47214	2	2	2			2		2		3	3	3	3	3	2	2	4				1	3	3	99		88	2	2	2	4	2
1029	1	1	1	1973	4	1	1						3		GUARDIA DE SEGURIDAD	5169	PUBLICAS	84230	9	6	2			2		1	1	3	3	3	3	3	1	1	4	1	1	1	2			1		1	2	2
1030	2	26	5	1955	4	1	1						2	0	ATIENDE ALMACEN DE ABARROTES	5220	VENTAS	47113	1	1	2			2		2		3	3	1	1	3	1	1	4				2			99		2	2	2	2	3	2
1031	1	3	7	1985	4	1	1						3		GUARDIA EN EMPRESA CONTRUCTORA	5169	SEGURIDAD	80102	2	2	2			2		1	1	3	3	2	3	3	2	1	2	1	2	2	2			1		2	2	2
1032	1	1	2	1941	4	1	1						3		CUIDA UNA CASA	9152	CASA PRIVADA	80109	1	1	2			2		1	1	3	3	2	3	3	2	1	3	2			2			1		1	2	2
1033	1	1	2	1966	4	1	1						2	0	VENDEDOR FRUTOS SECOS	9111	COMERCIO MENOR	47890	1	1	2			2		2		1	1	1	1	1	3	2	2				1	2	2	1		1	2	2	2	3	2
1034	1	3	1	1953	4	1	1						2	0	CHOFER DE TAXI COLECTIVO	8322	TRANSPORTE	49221	1	1	2			2		2		3	3	1	3	1	3	1	6				2			1		2	2	2	2	3	2
1035	1	1	1	1976	4	1	1						3		REPARTIDOR DE CORRESPONDENCIA [CARTERO]	9151	COMUNICACIÃ³N CORREOS DE CHILE	53200	88	4	2			2		1	1	3	3	3	3	3	2	1	6	1	1	1	2			1		2	2	2
1036	1	19	1	1979	4	1	1						3		COSINA INTERNACIONAL	5122	PRESTACION DE SERVICIOS A MINERA LA ESCONDIDA	56290	5	3	2			2		2		3	3	3	3	3	1	1	3	1	1	1	2			2		2	2	2
1037	2	1	1	1955	4	1	1						5		ASEO Y LAVADO DE ROPA	9131		97001		1				2		1	1	3	3	3	3	3	1	1	6	2			2			1		1	2	2
1038	1	19	5	1968	4	1	2	2	2	1			3		REPARACIÃ³N DE ALARMAS	7243	REPARACIONES	33190	3	3	2			2		2		3	3	3	3	3	3	2	2	2			1	4	4	1		2	2	2
1039	2	3	1	1980	4	1	1						2	0	PELUQUERA	5141	COMERCIAL PRIVADA	96021	1	1	2			2		2		3	1	1	1	1	2	1	4				2			4	CONMIGO MISMA	1	2	2	2	4	2
1040	2	3	9	1972	4	1	1						5		ASESORA DE HOGAR	9131		97001		1				2		1	1	3	3	3	3	3	2	1	1	2			2			1		1	2	2
1041	1	2	1	1978	4	1	1						3		JORNALERO	9211	CONSTRUCCIÃ³N	43909	88	4	2			2		1	2	3	3	3	3	3	3	2	1	1	3	4	1	1	2	3		1	1	1
1042	2	1	1	1978	4	1	1						5		ASESORA DE HOGAR	9131		97001		1				2		1	1	3	3	3	3	3	1	1	4	2			2			1		1	2	2
1043	2	1	8	1970	4	1	2	2	2	1			3		AUXILIAR PARAMEDICO	5132	SERVICIO COMUNALES SOCIALES	86100	88	5	2			2		1	1	3	3	2	3	3	2	2	2	1	2	2	2			1		3	2	2
1044	2	9	6	1959	4	1	1						3		PARRONERA TEMPORERA	9211	AGRICULTURA	1210	88	88	2			2		1	1	3	3	3	3	3	1	1	6	1	1	1	2			1		1	2	2
1045	1	3	5	1962	4	1	1						3		CONCRETERO EN CONSTRUCCION	7123	OBRAS CIVILES	43909	5	5	2			2		1	1	3	3	3	3	3	1	1	3	1	1	1	2			1		1	2	2
1046	1	1	3	1945	4	1	1						2	0	RESTAURACIÃ³N Y FABRICACIÃ³N DE MUEBLES	7422	MUEBLERIA	31001	1	1	2			2		2		1	1	1	1	1	3	2	6				1	3	2	99		99	2	2	2	4	2
1047	2	2	1	1935	4	1	2	2	2	2	2	3	3		COCINABA	5122	COMERCIO HOTELERO	55110	2	2	2			2		1	1	3	2	2	3	3	2	2	6	2			2			1		88	2	2
1048	1	2	1	1985	4	1	1						3		TRACTORISTA TEMPORERO	8331	AGRICULTURA	1612	88	88	2			2		1	1	3	3	2	3	3	2	1	4	1	1	1	2			1		2	2	2
1049	2	8	4	1970	4	1	1						3		MONITORA DE ALFABETIZACIÃ³N	2359	EDUCACIÃ³N	85100	88	2	2			2		1	1	3	3	3	3	3	2	1	4	3			2			1		1	1	1
1050	2	2	1	1954	4	1	1						5		ASEO DEL HOGAR	9131		97001		1				2		1	1	3	3	3	3	3	1	1	2	2			2			1		1	2	2
1051	2	1	2	1992	4	1	1						5		NINERA	5131		97001		1				2		1	2	3	3	3	2	3	2	1	2	2			2			1		2	2	2
1052	1	1	1	1987	4	1	2	1					6		RESTAURACIÃ³N DE IGLESIA	7121	CONSTRUCCIÃ³N	43909	3	3	2											3	2	2	1				1	3	2	4	PASTOR EVANGELICO	2
1053	2	1	9	1980	4	1	1						3		VENDEDORA	5220	COMERCIO	47620	2	2	2			2		1	1	2	2	2	3	3	2	1	1	1	1	1	2			1		1	2	2
1054	2	1	7	1938	4	1	2	2	2	1			3		cosecha de la uva	9211	agricultura	1210	5	4	2			2		1	1	3	3	3	3	3	3	2	6	1	3	4	1	1	2	1		1	2	2
1055	2	9	1	1981	4	1	1						3		PARAMEDICO ADMINISTRATIVO	3231	SERVICIOS COMUNALES SOCIALES HOSPITAL	86100	88	5	2			2		1	1	3	3	3	3	3	1	1	5	1	1	1	2			1		1	2	2
1056	2	1	2	1974	4	1	1						2	0	ASESORIA TÃ©CNICA AGRÃ­COLA	3213	AGRICULTURA	1100	1	1	2			2		2		3	2	2	2	2	3	1	6				1	1	4	1		1	2	2	1	4	1
1057	1	2	9	1948	4	1	2	2	2	2	2	3	3		GUARDIA DE SEGURIDAD	5169	COMERCIO MAYOR	46100	5	5	2			2		1	2	3	3	3	3	3	2	1	4	1	1	1	2			3		2	1	2
1058	1	2	5	1930	4	1	1						2	0	PIRQUINERO	7111	EXPLOTACION MINERA	8999	1	1	2			2		2		1	1	1	1	1	3	2	6				1	3	2	99		99	2	2	1	4	2
1059	1	5	1	1959	4	1	1						2	1	PANADERO Y PASTELERO	7412	COMERCIO	47214	2	2	2			1	1	2		1	1	1	1	1	3	1	3				2			4	no tiene acuerdo con nadie el es su propio jefe	99	2	2	2	1	2
1060	1	5	1	1952	4	1	1						2	0	CHOFER TAXI COLECTIVO	8322	TRANSPORTE	49221	1	1	2			2		2		3	3	2	3	1	2	1	6				2			99		1	2	2	2	3	2
1061	2	2	1	1973	4	1	1						3		vendedora	5220	comercio supermercado	47112	2	2	2			2		1	1	3	3	2	3	3	1	1	5	1	1	1	2			1		2	2	2
1062	1	2	7	1992	4	1	2	2	2	1			3		temporero uva	9211	agricultura	1210	88	88	2			2		1	1	3	3	3	3	3	3	2	1	1	3	4	1	1	2	1		1	2	2
1063	2	2	3	1975	4	1	1						3		vendedora bazar	5220	comercio	47000	2	2	2			2		1	1	3	3	3	3	3	2	1	3	2			2			1		1	2	2
1064	1	8	1	1962	4	1	1						2	0	ARTESANIA	7330	VENTA DE ARTESANIAS	47736	1	1	2			2		2		3	3	3	3	1	1	1	6				2			99		88	2	2	1	1	2
1065	2	2	1	1976	4	1	1						3		CAMARERA	5123	SERVICIO DE HOTELES	55110	3	2	2			2		1	1	3	3	3	3	3	2	1	1	1	1	1	2			1		1	2	2
1066	1	9	4	1965	4	1	1						3		AYUDANTE DE MECÃ¡NICO	8281	MINERÃ­A	8999	88	88	2			2		1	1	2	3	3	3	3	2	1	6	1	1	1	2			1		3	2	2
1067	2	2	9	1979	4	1	2	2	2	2	2	3	3		VENDEDORA DE COSMETICOS	9112	COMERCIO	47222	88	1	2			2		2		3	3	3	3	2	3	1	1	1	2	2	2			88		2	2	2
1068	1	4	6	1957	4	1	1						3		maestro contruccion	7120	agropecuaria	1500	9	8	2			1	2	1	1	3	3	2	3	2	1	1	6	1	1	1	2			1		1	2	2
1069	1	22	8	1960	4	1	1						3		JORNALERO DE LA CONSTRUCCION	9313	OBRERO	43909	88	5	2			2		1	2	3	2	3	3	3	2	2	1	1	3	2	1	2	2	1		1	2	2
1070	2	2	8	1976	4	1	1						3		supervisora fundo agrÃ­cola	9211	2	1100	9	7	2			1	50	1	1	1	3	2	3	2	2	2	3	1	3	2	1	3	3	2		1	1	1
1071	1	1	2	1984	4	1	1						3		trabajador agricola	9211	agroindustrial	1100	5	5	2			2		1	1	3	3	3	3	3	3	2	1	3			1	3	3	1		1	2	2
1072	1	2	1	1977	4	1	1						3		CONSTRUCCIÃ³N	7129	6	41000	2	2	2			2		1	1	1	1	1	1	3	2	1	1	2			2			1		1	2	2
1073	1	2	3	1956	4	1	1						2	0	ATIENDE SU BOTILLERIA	1314	1	47220	1	1	2			2		2		1	1	1	1	1	1	1	6				2			99		99	99	99	2	4	2
1074	1	10	4	1958	4	1	1						3		TEMPORERO AGRICOLA	9211	AGRICULTURA,CAZA,SILVICULTURA	1100	88	5	2			2		1	2	3	3	3	3	3	3	2	1	1	3	3	1	1	1	1		1	2	2
1075	2	22	1	1952	4	1	2	2	2	2	2	3	5		ASESORA DE HOGAR	9131		97001		1				2		1	2	3	3	3	3	3	3	2	4	2			2			1		2	2	2
1076	1	1	2	1959	4	1	1						3		AGRICULTOR	6111	2	1100	4	4	2			2		2		2	2	2	3	3	1	1	6	1	1	1	2			1		1	2	2
1077	1	2	9	1948	4	1	1						3		TRACTORISTA	8331	FUNDO PARRONALES	1210	8	8	2			2		1	1	3	3	3	3	3	1	1	6	1	1	1	2			1		1	2	2
1078	1	1	8	1980	4	1	1						3		PARRONERO	6112	AGRICULTURA	1210	88	88	2			2		1	1	3	3	3	3	3	2	2	1	1	3	4	1	3	3	1		1	2	2
1079	2	1	1	1990	4	1	1						3		VENDEDORA	5220	DISQUERA	47620	2	2	2			2		1	1	3	3	3	3	3	2	1	1	1	1	1	2			1		1	2	2
1080	1	2	5	1968	4	1	1						3		PARRONERO	6112	AGRICULTURA	1210	88	88	2			2		1	1	3	3	3	3	3	1	2	3	1	1	1	1	1	2	1		1	2	2
1081	2	1	5	1986	4	1	2	2	2	1			3		TECNICO EN ENFERMERIA	3231	HOSPITAL	86100	5	5	2			2		1	1	3	3	3	3	3	3	2	1	1	2	3	2			1		2	2	2
1082	1	5	3	1964	4	1	1						2	3	ARTESANIA	7113	COMERCIO	47736	2	2	2			2		2		1	1	1	1	1	2	1	6				2			99		99	2	2	2	4	2
1083	1	1	8	1959	4	1	1						2	0	ARTESANO	7313	VENTA DE JOYAS ORO Y PLATA	47734	1	1	2			2		2		1	1	1	1	1	1	1	6				2			99		99	99	2	2	1	1
1084	1	2	1	1953	4	1	1						3		REPARACIÃ³N DE ALCANTARILLADO Y TUBERÃ­AS	7136	ACTIVIDADES NO BIEN ESPECIFICADAS	43229	3	3	2			2		1	1	3	3	2	3	3	2	1	3	1	1	1	2			3		2	1	2
1085	1	1	4	1971	5	1	1						2	0	BUZO MARISCADOR	6152	1	3200	1	1	2			2		2		1	1	1	1	1	2	1	1				1	2	2	1		2	1	2	2	4	2
1086	1	1	6	1974	5	1	2	1					3		JORNAL CONSTRUCCION	9313	6	42900	8	8	2			2		1	1	3	3	3	3	3	1	2	1	1	3	2	1	2	4	1		1	1	2
1087	1	2	9	1967	5	1	1						3		jornal constructor	9313	6	42900	6	5	2			2		1	1	3	3	3	3	3	2	2	3	1	3	2	1	1	4	1		1	2	1
1088	1	1	1	1964	5	1	1						3		Carabinero	5162	Fuezas armadas del orden publico	84230	9	5	3	1		1	16	1	1	3	3	3	3	2	1	1	6				2			1		1	2	2
1089	2	9	9	1972	5	1	1						3		SECRETARIA	4115	ARMADA DE CHILE	84220	88	9	3	1		2		1	1	3	3	88	3	3	1	1	6				2			1		1	2	2
1090	2	1	1	1960	5	1	1						3		MANTENCION DE LIMPIEZA	9132	EMPSA DE ASEO	81210	3	3	2			2		1	1	3	3	3	3	3	2	1	3	1	1	1	2			1		2	2	2
1091	1	7	7	1982	5	1	1						3		chofer de Colectivo	8322	locomocion colectivos	49221	3	3	2			2		1	1	3	3	3	3	3	2	1	4	2			2			1		2	2	2
1092	1	2	4	1969	5	1	1						3		obrero	9313	construccion	43909	88	5	2			2		1	1	3	3	3	3	3	2	2	2	1	3	2	1	2	4	1		1	2	2
1093	2	5	9	1965	5	1	2	2	2	1			2	0	VENDIA CHOCOLATES	7412	1	47214	1	1	2			2		2		1	1	1	1	1	3	2	1				1	2	3	1		2	2	2	2	4	2
1094	1	1	8	1989	5	1	1						3		AMARRO LAS NAVES QUE LLEGAN AL PUERTO, LA MAYOR PARTE DEL TIEMPO ESPERO A QUE LLEGUEN O SE VAYAN LAS NAVES	9333	SUBCONTRATISTA PARA TPS	1500	4	4	2			2		1	1	3	3	3	3	3	2	1	3	2			2			1		1	2	1
1095	1	1	1	1974	5	1	1						3		obrero de construccion, soy la persona que se encarga de preparar las mezclas de cemento	9313	empresa contratista	43909	4	4	2			2		1	2	3	3	3	3	3	1	1	6	1	1	1	2			3		1	1	1
1096	2	2	1	1966	5	1	1						3		PROFESORA DE EDUCACION BASICA EN DOS COLEGIOS, TENGO A MI CARGO CURSOS DE 35 ALUMNOS Y SON 6. TENGO QUE ALZAR LA VOZ, ESTAR DE PIE Y UTILIZO LA PIZARRA COMO MEDIO DE APOYO	2331	SOCIEDADES EDUCACIONALES PARTICULARES	85100	5	5	2			2		1	1	3	3	3	88	3	2	1	6	1	1	1	2			1		1	2	2
1097	1	2	3	1958	5	1	1						3		CHOFER DE UN CAMION DE 5 EJES, TRANSPORTO CONTENEDORES A VECES TENGO QUE AYUDAR A CARGAR EL CONTENEDOR, PONER CARPAS Y AMANAR. SON VIAJES DE APROXIMADAMENTE TRED HORAS	8324	TRANPORTISTA DE CONTENEDORES	49230	2	2	2			2		2		3	3	3	3	3	3	1	5	1	1	1	2			1		1	2	2
1098	2	4	9	1972	5	1	1						2	0	DISENO PARA EMPRESAS, INSTITUCIONES O EMPRESES CON ASESORIA EN DISENO O ARTE. EN UNA OFICINA CON COMPUTADORES MAYOR PARTE DEL TIEMPO SENTADIS	3471	OFICINA DE COMUNICACIONES	74100	1	1	2			1	1	2		1	1	1	1	1	3	1	6				2			99		2	1	1	2	1	2
1099	1	1	4	1983	5	1	1						2	0	HACEMOS PROYECTOS RELACIONADOS CON ENERGIA RENOVABLE, PARA ELLO ESTOY EN LA OFICINA UTILIZANDO COMPUTADOR, SENTADO, ANALIZANDO COSTOS Y POSIBILIDADES. HAGO TRABAJO EN TERRENO RELACIONANDOME CON	2149	ASESORA EN ENERGIA RENOVABLE	43909	1	1	2			2		2		1	1	1	1	1	3	1	2				2			99		2	2	2	1	4	1
1100	2	2	2	1976	5	1	1						1	2	TENGO UN NEGOCIO, UN BAZAR. TENGO QUE PREOCUPARME DEL ABASTECIMIENTO, DE LAS BOLETAS, LA CAJA Y QUE NO FALTE NADA	5220	BAZAR	47100	2	2	2			1	1	2		1	1	1	1	1	1	1	6				2								2	4	2
1101	2	1	3	1967	5	1	1						3		VENDEDORA DE PANADERIA	5220	AMASANDERIA PANADERIA	10711	88	3	2			2		1	1	3	3	3	3	3	3	2	1	1	2	3	1	1	2	1		1	2	2
1102	2	6	1	1968	5	1	2	2	2	1			3		ADMINISTRATIVO, CORDINADORA ISO 9001	3431	OTEC: ORGANISMO TECNICIO CAPACITADO	85490	3	3	2			2		1	1	3	3	2	3	3	3	1	3	1	2	3	2			1		1	2	2
1103	2	7	4	1959	5	1	1						3		ASEO EN UNA ESCUERLA DE LA MUNICIPALIDAD POR OMIL	9132	MUNICIPAL	84130	88	88	2			2		1	1	3	3	3	3	3	3	2	1	1	2	2	1	1	1	2		1	2	2
1104	1	1	1	1976	5	1	1						2	0	VENDEDOR DE PRODUCTOS DEL MAR	5230	7	47215	1	1	2			2		2		1	1	1	1	1	2	1	3				2			99		2	2	2	2	3	2
1105	2	2	1	1952	5	1	1						5		ASESORA DEL HOGAR PUERTAS AFUERA, CON CUIDADO DE NIÃ±OS.	9131		97001		1				2		1	1	3	3	2	3	3	2	1	4	2			2			1		1	2	2
1106	2	3	9	1962	5	1	1						2	0	LAVADO DE PLUMONES A MANO Y SECADO	9133	LAVADO DE PLUMONES	96019	1	1	2			2		2		1	1	1	1	1	3	2	1				1	1	1	1		2	1	2	2	4	2
1107	1	2	7	1957	5	1	2	2	1				3		MARINO MERCANTE, SOY EL ENCARGADO DEL ABASTECIMIENTO, LLEVAR UN CONTROL DE LOS ALIMENTOS Y PEDIR PRODUCTOS A TIERRA	8340	MARINA	50120	88	6	2			1	7	1	1	3	3	1	2	2	1	1	6	1	1	1	2			1		1	1	1
1108	1	1	9	1985	5	1	1						3		REPONEDOR EXTRERNO EN UN SUPERMERCADO, TENGO QUE CARGAR CAJAS PESADAS PARA PONERLAS EN LA SALA DEL LOCAL EN LA MEDIDA EN QUE SE VA DESOCUPANDO	5220	AGENCIA CONTRATISTA	47112	8	7	2			2		1	1	3	3	3	3	3	3	1	5	1	1	1	2			2		1	1	1
1109	2	2	1	1964	5	1	1						5		EMPLEADA DOMESTICA, HACER ASEO, COCIAR, CUIDAR NIÃ±OS.	9131		97001		1				2		1	1	3	3	3	3	3	3	1	3	2			2			1		2	2	2
1110	2	2	6	1971	5	1	1						5		MANTENCION DE LIMPIEZA	9131		97001		2				2		1	1	3	3	3	3	3	2	1	3	3			2			1		2	2	2
1111	2	1	1	1985	5	1	1						3		ASEO	9132	EMPRESA DEVASEO	81210	7	2	2			2		1	1	3	3	3	3	3	1	1	1	1	1	1	2			1		2	2	2
1112	2	3	1	1958	5	1	1						3		MANIPULADORA DE ALIMENTOS	5122	DISTRIBUIDORA DE ALIMENTOS	46300	2	2	2			2		1	1	3	3	3	3	3	2	1	3	1	1	1	2			1		2	2	2
1113	1	9	9	1980	5	1	1						3		CHOFER DE MICROBUS	8323	TRANSPORTE VALPARAISO	49210	8	6	2			2		1	1	3	3	3	3	3	2	1	5	1	1	1	2			1		1	2	2
1114	1	2	9	1946	5	1	1						3		mecanico automotriz	7231	servicio automotriz	45200	4	4	2			2		1	1	2	2	2	3	3	2	1	5	1	1	1	2			1		2	2	2
1115	1	1	7	1957	5	1	2	2	1				2	0	JARDINERO, CORTO EL PASTO Y SACO LA MALEZA EN CASAS	6113	DOMICILIO PARTICULAR	81301	1	1	2			2		2		3	3	3	3	3	3	2	5				2			1		2	2	2	2	4	2
1116	1	1	1	1963	5	1	1						3		maestro pintor, tiene que preparar las mezclas de pintura y de lyeso, preparar las paredes para despues pintar	7141	empresa contratista	43909	4	4	2			2		2		3	3	3	3	3	3	1	6	1	3	1	2			3		1	1	1
1117	1	2	7	1975	5	1	2	2	2	1			3		FUNCIONARIO ADMINISTRATIVO, TRABAJABA CON COMPUTADOR Y SISTEMA DE AUDIO. TENIA QUE RESOLVER PROBLEMAS JUDICIALES	3431	SERVICIO PUBLICO (PODER JUDICIAL)	84230	9	5	3	2		2		1	1	3	3	2	3	3	3	1	3			4	1	4	4	1		2	2	2
1118	1	2	9	1957	5	1	1						3		MANTENCION EN LA UNIVERSIDAD UTFSM, ACARREAMOS MUEBLES Y HACEMOS EL ASEO, TENGO QUE BARRER Y SACAR BRILLO EN LOS PISOS CON LA ENCERADORA	9132	EMPRENSA CONTRATISTA EXTERNA	81299	6	6	2			1	20	1	1	3	3	3	3	2	1	1	6	1	1	1	2			1		1	1	1
1119	1	5	1	1960	5	1	1						3		PANIFICADOR, CORTA EL PAN, HACE EL BATIDO, HACE MOLDES Y LOS DEJO EN KAS BANDEJAS PARA QUE OTRO LAS HORNEE	7412	PANADERIA MEDIANA	10711	4	4	2			2		1	1	3	3	3	3	3	2	1	3	1	1	1	2			1		1	2	2
1120	2	2	4	1966	5	1	1						5		ASESORA DE HOGAR, HAGO EL ASE, LAVO, PLANCHO	9131		97001		1				2		2		3	3	3	3	3	3	1	6	2			2			1		2	2	2
1121	1	9	1	1963	5	1	1						2	0	CUIDADOR DE AUTOS EN LA VIA PUBLICA	9152	ACTIVIDADES NO BIEN ESPECIFICADAS	96099	1	1	2			2		2		1	1	1	1	1	3	1	6				2			1		1	2	2	2	4	2
1122	1	1	1	1962	5	1	1						3		MECANICO	7231	TALLER AUTOMOTRIZ	45200	5	4	2			2		1	1	3	3	3	2	3	2	1	4	2			2			1		2	2	2
1123	1	1	1	1981	5	1	1						3		MECANICO AUTOMOTRIZ	7231	AUTIMOTORA	45101	7	5	2			2		1	1	3	1	2	2	3	2	1	5	1	1	1	2			1		2	2	2
1124	1	1	1	1963	5	1	1						3		CHOFER DE MICRO	8323	MICROBUSES	49210	8	3	2			2		1	1	3	3	3	3	3	2	1	1	1	2	3	2			1		3	2	2
1125	1	2	1	1970	5	1	1						3		CHOFER DE MICRO	8323	MICROBUSES	49210	7	2	2			2		1	1	3	3	3	3	3	2	1	1	1	1	1	1	1	1	1		3	2	2
1126	1	1	1	1960	5	1	1						3		CONSTRUCTOR	2142	EMPRESA CONSRUCTORA ALTUS	43909	8	6	2			1	20	1	1	2	2	2	3	2	2	1	5	1	1	1	1	3	4	1		2	2	2
1127	1	1	7	1955	5	1	1						3		CHOFER DE LOCOMOCION	8323	MICROBUSES	49210	8	5	2			2		1	1	3	3	3	3	3	2	1	6	1	1	1	2			1		2	2	2
1128	2	1	6	1962	5	1	2	2	2	1			3		TECNICO PARAMEDICO, TRABAJABA EN EL CONSULTORIO CON PACIENTES DE IRA BRONCOPULMONAR, PRESTABA APOYO AL MEDICO EN EL AMBITO ADMINISTRATIVO Y APOYO A LA FAMILIA PARA EL CUIDADO DE LOS NINOS	3231	SERVICIO DE SALUD	86100	9	7	2			2		1	1	1	1	1	3	3	2	2	4	1	2	2	1	4	4	4	MINISTERIO DE SALUD	1	1	2
1129	1	1	1	1956	5	1	1						3		chofer de camiones	8324	transportes de cargas varias	49230	5	5	2			2		1	1	3	3	3	3	3	3	1	2	1	1	1	2			1		1	2	2
1130	1	4	9	1966	5	1	2	2	1				3		CHOFER DE CAMIONES	8324	TRANSPORTE	49230	4	4	2			2		1	1	3	3	3	3	3	2	1	6	1	1	1	2			1		1	2	2
1131	1	2	2	1968	5	1	1						3		MANEJA LAS MAQUINAS CORTADORAS DE FILTROS DE CIGARROS	8279	CHILE TABACO, TABAQUERA (PRODUCE CIGARROS)	12000	9	5	2			2		2		3	3	3	3	3	1	1	6	1	1	1	2			1		1	2	2
1132	2	1	1	1981	5	1	1						3		EMBASO PAPAS FRITAS EN UNOS POTES Y SUS TAPAS MANUALMENTE	9322	INDUSTRIA DE ALIMENTO	10000	88	88	2			2		1	1	3	3	3	3	3	3	2	3	1	2	4	1	3	4	3		1	1	1
1133	1	2	7	1970	5	1	1						3		GENDARME	5163	PENALES	84230	88	88	3	1		2		1	1	3	3	3	3	2	2	1	6				2			4	con gendarmeria	1	2	2
1134	1	8	9	1973	5	1	1						3		OPERATIVO DE PRODUCCIÃ³N, HACIA ASEO MANTENCION DE LAS MAQUINAS O TRABAJABA CON ELLS PROCESANDO EL TE O EMBOLSANDOLO	8270	INDUSTRIA DE ALIMENTO	10000	2	2	2			2		1	1	3	3	3	3	3	3	2	1	1	1	1	1	4	3	1		1	2	2
1135	2	1	6	1968	5	1	2	2	2	2	2	3	6		recolectora de uvas	9211	agricultura	1210	7	7	2											3	3	2	6				2			1		1
1136	1	8	6	1979	5	1	1						3		MANTENCION DE LOS POLLOS, ALIMENTARLOS, VER QUE LAS MAQUINAS FUNCIONEN BIEN, REGULAR LAS TEMPERATURAS DE LOS PABELLONES, REVISAR LOS CAMIONES Y PAPELEO (LLEVAR LA MORTALIDAD Y SI FALTAN ALIMENTOS)	6122	AGROSUPER, INDUSTRIA DE ALIMENTOS	1461	9	2	2			1	2	1	1	3	3	1	3	3	1	1	3	1	1	1	2			1		1	2	2
1137	1	1	4	1954	5	1	1						3		CONTADOR	2411	CONTABILIDAD	70201	5	5	2			2		1	1	2	2	2	2	2	2	1	6	1	1	1	2			1		2	2	2
1138	1	1	1	1963	5	1	1						3		asistente tecnico, opera una maquina donde se prepara el tabaco	8279	fabrica de tabaco, chiletabaco	12000	9	5	2			1	2	1	1	3	3	1	2	2	1	1	5	1	1	1	2			1		1	2	2
1139	2	5	1	1973	5	1	1						3		TECNICO PARAMEDICO, ME DEDICO A LABORES ADMINISTRATICAS A ENVIAR CORREOS Y A MANTENER LA FARMACIA CON LOSMEDICAMENTOS	3231	COSULTORIO	86100	9	6	2			2		1	2	3	3	1	3	3	1	1	6	1	1	1	2			1		1	2	2
1140	1	3	1	1961	5	1	1						3		TRANSPORTISTA,CHOFER	8324	EMPRESA DE TRANSPORTES	49230	5	5	2			1	10	1	1	2	3	2	2	2	1	1	5	1	1	1	2			1		1	2	2
1141	2	2	1	1947	5	1	1						2	0	PELUQUERA	5141	PELUQUERIA	96021	1	1	2			2		2		99	1	1	1	1	2	1	6				2			99		99	2	2	2	1	2
1142	1	2	4	1984	5	1	1						2	1	LECHERO, ORDEÃ±A LA VACA, LA ENVASA Y LA SALE A VENDER EN BICICLETA	6121	LACHERO	1413	2	2	2			2		2		3	2	2	2	2	1	1	2				2			4	papa	1	2	2	2	4	2
1143	2	1	1	1989	5	1	2	2	2	1			3		ATENDER A PUBLICO EN UNA BOTILLERIA, RECIBIR DINERO, APILAR EMBASES Y ORDENAR LA BODEGA	5220	BOTILLERIA Y MENETRAS	47220	3	3	2			2		1	1	3	3	3	3	3	3	2	1	1	2	2	1	1	1	1		1	2	2
1144	1	3	5	1960	5	1	1						3		cargador en camiones	9333	transporte, camiones con verduras	49230	2	2	2			2		1	1	3	3	3	3	3	3	1	4	3			2			1		88	2	2
1145	2	2	6	1987	5	1	1						3		GUIA DE MUSEO	5113	ACTIVIDADES DE MUSEOS Y PRESERVACION DE LUGARES HISTORICOS	91020	88	4	2			2		1	1	3	3	3	3	3	2	1	3	1	1	1	2			1		1	2	2
1146	2	3	1	1970	5	1	2	2	1				4		LABORES DE CASA CUIDADO DE NINOS.	9131		97001		1				2		1	1	3	3	2	3	3	2	1	5	2			2			1		2	2	2
1147	1	1	9	1948	5	1	1						2	0	AGRICULTOR, SIEMBRA ALIMENTOS Y DESPUES LOS COSECHA	6111	FUNDO DONDE CULTIVAN HORTALIZAS	1200	1	1	2			2		2		1	1	1	1	1	3	1	6				2			1		3	2	2	2	3	2
1148	1	1	3	1972	5	1	1						3		TAREAS ADMINISTRATIVAS	2352	ESCUELA DE EDUCACION	85500	5	5	2			1	30	1	1	3	3	1	3	2	1	1	6	1	1	1	2			1		2	2	2
1149	1	3	5	1976	5	1	1						2	0	CONSTRUYO VIVIENDAS	7121	ACTIVIDADES NO BIEN ESPECIFICADAS	41000	1	1	2			2		2		1	1	1	1	1	2	2	6				1	2	3	1		1	2	2	1	4	1
1150	1	6	1	1968	5	1	1						3		CARPINTERO	7124	EMPRESA CONSTRUCTORA	43909	5	5	2			2		1	1	3	3	3	3	3	3	2	2	1	3	2	1	1	4	1		2	2	2
1151	1	1	8	1941	5	1	1						1	2	COMERCIANTE	9110	NEGOCIO PUESTOS VARIOS, VERDURAS	46104	2	2	2			1	1	2		1	1	1	1	1	3	1	5				2								2	3	1
1152	2	3	8	1969	5	1	1						2	0	ATIENDE UN NEGOCIO VENDIENDO DULCES, ESTA TODO EL DIA FRENTE AL MOSTRADOR	5220	KIOSKO DE VENTA DE DULCES	47191	1	1	2			2		2		1	1	1	1	1	2	1	3				2			4	CON NADIE, ES INDEPENDIENTE	99	2	2	2	3	2
1153	2	7	1	1982	5	1	2	2	2	1			2	0	TENIA UN ALMACEN	5220	COMERCIAL	47114	1	1	2			2		2		99	1	1	1	1	2	2	2				2			99		99	99	99	2	3	2
1154	2	0	0	1952	5	1	1						5		ASESORA DEL HOGAR	9131		97001		1				2		1	1	3	2	2	3	3	2	1	6	2			2			1		2	2	2
1155	1	0	0	1945	5	1	1						2	0	TENGO UN NEGOCIO DE ABARROTES	5220	COMERCIAL	47199	1	1	2			2		2		99	1	1	1	1	1	1	6				2			4	CONMIGO MISMO SI SOY EL DUENO	99	99	2	2	3	2
1156	2	1	1	1957	5	1	1						2	0	CORREDORA DE PROOIEDADES	3413	PRESTACIÃ³N DE SERVICIOS ,ARRIENDOS,COMPRA VENTA	68201	1	1	2			2		2		1	1	1	1	1	2	1	6				2			4	CLIENTE DEL MOMENTO	1	2	2	2	2	1
1157	1	3	8	1960	5	1	1						3		ASESOR PUBLICO	110	FUERZAS ARMADA	84220	9	7	3	2		1	9	1	1	3	2	2	3	2	2	1	3				1	1	4	1		1	2	2
1158	2	2	5	1964	5	1	1						3		profesora	2300	educacion	85100	5	5	2			2		1	1	3	3	2	3	3	2	1	6	1	1	1	2			1		1	2	2
1159	2	8	8	1971	5	1	2	2	2	1			3		ADMISSTIVO	1120	ISUCO ALBERTO BLES GANA	47199	88	5	2			2		1	1	2	2	2	2	2	1	1	5	1	99	1	2			1		1	2	2
1160	2	1	1	1964	5	1	1						3		ATIENDO NEGOCIO DE MI MAMA DE ABARROTES	5220	COMERCIAL	47199	1	1	2			2		99		1	1	1	1	1	1	1	2	1	1	1	2			1		2	2	2
1161	2	2	9	1946	5	1	2	1					2	0	ARRIENDO CASA	3429	PARTICULAR	68100	1	1	2			2		2		3	3	99	99	1	1	1	6				2			4	CON LA PERSONA QUE ME ARRIENDA MI CASA	2	99	99	1	4	1
1162	1	0	0	1983	5	1	1						3		TRABAJO EN LA CONSTRUCCION DE UN MUELLE	9312	CONTRATISTAS	41000	88	88	2			2		1	1	3	3	2	3	3	2	2	3	1	3	88	1	1	4	3		1	1	2
1163	2	0	0	1988	5	1	1						3		CAJERA DEL SUPERMERCADO SANTA ISABEL	4211	COMERCIAL	47112	88	5	2			2		1	1	3	3	3	3	3	2	1	3	1	1	1	2			1		1	2	2
1164	2	3	7	1976	5	1	2	2	2	1			3		ASEO EN EL HIOPOCAMPO	9132	RESORT	55192	88	88	2			2		1	1	3	3	3	3	3	3	2	1	1	1	1	1	1	1	1		1	2	2
1165	2	4	5	1985	5	1	1						3		PROFESORA DE EDUCACION DIFERENCIAL	2340	EDUCACIÃ³N	85100	88	88	2			2		2		3	3	2	3	2	3	1	3	1	2	3	1	1	3	1		1	2	2
1166	1	0	0	1961	5	1	1						2	0	PINTOR	7141	PINTURAS A DOMICILIO	43301	1	1	2			2		2		3	3	3	2	1	3	1	3				2			4	CLIENTE QUE LE MANDA A PINTAR LA CASA	99	2	2	1	4	1
1167	1	2	1	1973	5	1	1						3		SOLDADOR	7212	MANTENCIN DE ESTAQUES	81300	5	5	2			2		1	1	3	3	3	3	2	3	2	1	1	3	5	1	2	2	1		1	2	2
1168	1	1	9	1965	5	1	1						2	0	TENGO UNA VULCANIZACION CON MI TIO	8231	COMERCIAL ,CAMBIOS DE NEUMÃ¡TICOS	45202	1	1	2			2		2		1	1	1	1	1	2	1	6				2			4	CON MI TIO VAMOS A OARTES IGUALES	3	2	99	2	4	2
1169	1	6	6	1985	5	1	1						3		PROFESOR DE QUIMICA,EN LA UNIVERSIDAD LAS ANERICAS Y CATOLICA	2310	EDUCACIÃ³N	85300	2	2	2			2		2		3	3	2	3	2	1	1	4	1	1	1	1	1	4	1		1	2	2
1170	2	0	0	1954	5	1	1						3		ejecutiva de ventas	3415	industria aeronautica	51000	9	1	2			2		1	1	3	3	2	3	3	2	1	4	1	1	1	2			1		1	2	2
1171	1	1	7	1941	5	1	1						6		JARDINERO	6113	INDEPENDIENTE JARDINERIA	81301	1	1	2											2	2	2	5				1	10	1	1		99
1172	1	1	4	1967	5	1	1						2	1	JARDINERO	6113	JARDINERÃ­A	81301	2	2	2			1	1	2		1	1	1	1	1	2	2	4				1	5	4	4	CON EL CLIENTE QUE ME PIDE QUE LE MANTENGA SU JARDIN	1	2	2	2	4	1
1173	1	3	8	1987	5	1	1						2	0	ELECTRICO ,MECANICO,GASFITER	7137	INDEPENDIENTE ELECTRICISTE	43210	1	1	2			2		2		1	1	99	1	1	2	1	4				1	2	2	3		1	1	1	1	4	2
1174	1	2	1	1966	5	1	1						2	0	HACE POLOLITOS DE GASFITERIA O LO QUE SEA	7136	NINGÃºNA	43221	1	1	2			2		2		99	99	1	1	1	3	1	1				2			1		2	2	2	2	4	2
1175	1	2	7	1948	5	1	1						2	0	PESCADOR	6152	PESCA ARTESANAL	3111	1	1	2			2		2		3	2	2	3	1	3	1	6				2			99		99	2	2	2	4	2
1176	1	0	0	1969	5	1	1						2	0	TRABAJOS EN CONTRUCCION -O AYUDO EN UNA AMASANDERIIA	9312	DISTINTAS CONSTRUCCIÃ³N O ALIMENTOS	43909	1	1	2			2		1	1	3	3	3	3	3	3	2	1				1	2	4	4	CON EL JEFE DE OBRA O CON EL DUENO DELA AMASANDERIA	1	2	2	1	4	1
1177	2	1	8	1979	5	1	1						3		MANIPULADORA DE ALIMENTOS	5122	RESTAURAT	56101	4	4	2			2		1	1	3	3	2	3	3	2	1	5	1	1	1	2			1		2	2	2
1178	2	2	1	1966	5	1	1						3		aseo en colegio	9132	empresa contratista de personal de aseo	81210	2	2	2			2		2		3	3	3	3	3	3	2	2	1	2	2	1	1	3	3		1	1	1
1179	2	2	9	1962	5	1	1						3		docente educativo	2310	educacion u santo thomas	85300	88	88	2			2		1	1	3	2	1	2	2	1	1	6	1	1	1	2			1		1	2	2
1180	2	3	8	1957	5	1	1						5		CUIDA NINO	5131		97001		1				2		1	1	3	3	2	3	3	2	1	2	2			2			1		2	2	2
1181	1	19	8	1944	5	1	1						3		ASISTENTE TECNICO OPERADOR DE MAQUINARIA	7223	CIA CHLINAA DE TABAVCO	12000	9	6	2			2		1	1	3	3	1	3	3	1	1	6	1	1	1	2			3		1	2	2
1182	1	2	1	1964	5	1	1						3		TECNICO ELECTRÃ³NICO DE CINTAC SA	3113	INGENIERÃ­A ELECTRÃ³NICOS ,INDUSTRIAL	71109	88	88	2			2		1	1	2	3	2	3	2	2	1	6	1	1	1	2			1		1	2	2
1183	1	5	3	1978	5	1	1						1	6	SOCIO	1319	DISCOTEC	93291	3	3	2			1	4	2		1	1	1	1	1	2	1	5				2								2	3	2
1184	1	7	8	1958	5	1	1						2	0	PINTURA EN CONSTRUCION	7141	CONSTRUCION	43301	1	1	2			2		1	2	2	3	2	3	3	2	1	1				2			1		99	2	2	1	4	2
1185	1	1	9	1985	5	1	1						3		trabajos administrativos en recursos humanos de la empresa	4132	elaboracion de jugos y batidos	11040	3	3	2			1	7	1	1	3	2	2	3	2	2	1	3	1	1	1	2			1		1	2	2
1186	1	1	1	1972	5	1	1						3		chofer	8322	transporte de la locomocion colectiva	49221	7	7	2			2		1	1	3	3	2	3	3	2	1	6	1	2	2	1	1	4	1		1	2	2
1187	1	8	9	1984	5	1	1						3		ELECTRICO AUTOMOTRIZ	7241	ARRIENDO DE MAQUINARIA PESADA	77900	9	8	2			2		1	1	2	3	2	3	3	2	1	4	1	1	1	2			1		1	2	2
1188	1	1	1	1982	5	1	1						3		JEFE DE OPERACIONES CONTROOMDE B0DEGA	4131	IMPORTACI0NES DE ART ELECTRONICOS	46520	4	4	2			1	5	1	1	1	1	1	2	2	2	1	2	1	1	1	2			1		2	2	2
1189	1	5	4	1965	5	1	2	1					3		albaÃ±ioeria	7122	construcion	43909	2	2	2			2		1	1	3	3	2	2	3	3	2	1	2			1	1	4	1		2	2	2
1190	2	1	1	1982	5	1	1						2	0	VENDEDOR PUERTA PUERTA	9113	VENTA DE ROPA INTERIOR	47715	1	1	2			2		2		3	1	1	1	1	2	1	4				2			99		99	99	99	2	4	2
1191	2	6	1	1975	5	1	1						3		PARAMEDICO DENTAL	3225	CONSULTORIO MUNICIPAL	86100	9	7	2			2		1	1	2	2	1	3	3	1	1	4	1	1	1	2			1		1	2	2
1192	1	6	7	1940	5	1	1						1	2	ATIENDE NEGOCIO	5220	BAZAR	47100	2	2	2			2		2		1	1	1	1	1	2	1	6				2								2	1	1
1193	2	1	1	1974	5	1	1						3		VENDEDOERA	5230	MEGA MERCADO	47111	8	8	2			2		1	1	3	3	3	3	3	3	1	3	1	1	1	2			1		1	2	2
1194	2	8	1	1967	5	1	1						5		LABORES DE CASA	9131		97001		1				2		1	1	3	3	3	3	3	2	1	2	2			2			1		1	2	2
1195	1	1	1	1957	5	1	1						3		supervisor de guardias de seguridad	5169	de seguridad	80102	9	9	2			1	130	1	1	1	1	1	3	2	2	1	3	1	1	1	2			1		1	2	2
1196	1	2	1	1956	5	1	1						3		OPERADOR DE PLANTA DE HORMIGON	8212	PLANTA DE HORMIGON	23950	9	6	2			1	8	1	1	1	1	1	3	2	1	1	6	1	1	1	2			1		1	2	2
1197	1	2	1	1974	5	1	1						3		istsa	7132	instalador de pisos	43302	8	8	2			2		1	1	3	3	3	3	3	2	2	2	1	3	2	1	1	2	1		1	2	2
1198	2	1	4	1959	5	1	1						3		VENTA	5220	PANADERIA	10711	5	5	2			2		1	1	3	3	3	3	3	1	1	6	1	1	1	2			1		1	2	2
1199	2	9	3	1964	5	1	1						5		ASESORA DEL HOGAR PUERTAS AFUERA	9131		97001		1				2		2		3	3	2	3	3	3	1	3	1	1	1	2			1		1	2	2
1200	1	2	4	1961	5	1	1						3		INGENIERO GEOMENSOR	2148	SERVICIO HIDROGRAFICO Y OCEANOGRAFICO DE LA ARMADA	84220	88	8	3	1		1	10	1	1	3	3	2	3	2	3	1	6				1	1	4	1		1	2	2
1201	1	2	2	1953	5	1	1						3		PROFESOR	2300	EDUCACION	85100	6	6	2			1	50	2		3	3	1	3	1	1	1	6	1	1	1	2			1		1	2	2
1202	1	1	9	1972	5	1	1						2	1	TECNICO EN TV	3114	TALLER TECNICO	95210	2	2	2			2		2		1	1	1	2	2	2	1	5				2			99		99	2	2	2	4	2
1203	1	1	9	1961	5	1	1						3		FUNCIONES ADMINISTRACIÃ³N, A CARGO LAS ESTADISTICAS DEL ESTABLECIMIENTO, BUSCO LA KNFO EN EL PC, ATENCIÃ³N DE APODERADOS	3431	DIRECCIÓN DE ADMINISTRACIÓN DE EDUCACIÓN MUNICIPAL	85500	88	6	2			2		1	1	3	3	1	3	3	1	1	6	1	1	1	2			1		1	1	1
1204	2	2	1	1964	5	1	2	2	2	2	2	3	5		AESORA DEL HOGAR	9131		97001		1				2		1	1	3	99	2	2	3	2	1	4	3			2			1		3	2	2
1205	2	1	1	1945	5	1	1						3		SECRETARIA RECEPCIONISTA	4115	CENTRO MEDICO	86100	3	3	2			2		1	1	3	3	3	3	3	3	1	6	3			2			1		2	2	2
1206	1	3	4	1988	5	1	1						3		AYUDANTIAS	2310	UNIVERSIDAD	85300	7	7	2			2		1	1	3	3	2	3	3	3	2	2	1	2	2	1	1	4	1		2	2	2
1207	1	2	1	1980	5	1	1						3		TRABAJA JORNALERO EN CONSTRUCCIÃ³N DE MUELLES ,CASAS,ETC	9211	ING. PORTUARIAS,ETC CBI	71109	88	88	2			2		1	1	3	3	3	3	3	2	2	1	1	3	88	1	1	1	1		1	2	1
1208	2	2	5	1949	5	1	1						3		ayudante de cocina, tengo que lavae y cocinar los alimentos y servir los plato	9132	restantes	56101	3	3	2			2		2		3	3	3	3	3	1	1	3	2			2			1		2	2	2
1209	1	2	8	1972	5	1	1						3		SOLDADOR	7212	INGENIERIA CONSTRUCCIONES	25929	4	4	2			2		1	2	3	3	3	3	3	2	1	4	1	3	3	1	2	4	3		1	1	1
1210	1	2	5	1969	5	1	1						3		TRABAJO EN OBRAS,CONSTRUCCIONES Y PREVENCIÃ³N DE RIESGO	3151	CONTRATISTAS ARSA	41000	88	88	2			2		2		3	3	2	3	2	3	2	1	1	3	88	1	2	4	1		1	1	1
1211	1	1	8	1990	5	1	1						3		OPERARIO , PRACTICA.	8271	PESQUERA	3110	6	6	2			2		1	1	3	3	3	3	3	3	2	1	1	4	2	1	1	1	1		2	2	2
1212	1	2	1	1941	5	1	1						3		maestro de construcciÃ³n, tengo qje hacer las mezclas de cemento con la pala y levantar los muros, luego se pinta la fachada	7123	empresa subcontratista de la construcciÃ³n	41000	5	5	2			2		1	1	3	3	3	3	3	2	1	4	2			2			3		1	1	1
1213	1	2	8	1971	5	1	1						2	0	FERIANTE DEL MERCADO DE LAS PULGAS	5230	COMERCIAL Y FERIAS	47890	1	1	2			2		2		99	1	1	1	1	1	1	6				2			99		99	99	99	2	4	2
1214	1	1	6	1989	5	1	1						3		AYUDANTE CARPINTERO	7124	OBRAS CIVILES, URBANIZACIONES	42900	6	5	2			2		1	1	3	3	3	3	3	3	1	1	1	2	88	1	1	2	1		1	2	2
1215	2	1	9	1983	5	1	1						3		ASISTENTE SOCIAL, SALIR A TERRENO A HACER CHARLAS EDUCATIVAS Y TALLERES A LOS DOCENTES	2446	MUNICIPIO	84120	88	2	1	2		2		2		2	2	2	3	3	3	1	1				1	1	4	1		2	1	1
1216	1	1	1	1931	5	1	2	2	2	2	2	3	2	0	PELUQUERO	5141	PELUQUERIA	96021	1	1	2			2		2		1	1	1	1	1	2	1	6				2			99		99	99	99	2	4	2
1217	1	9	7	1953	5	1	1						3		cortador de carnes	7411	carniceria	47212	2	2	2			2		1	1	3	3	2	3	3	2	1	4	1	1	1	2			1		2	2	2
1218	2	2	1	1975	5	1	1						3		CAJERA	4211	SUPERMERCADO 10	47112	7	4	2			2		1	1	3	3	3	3	3	3	1	1	3			2			1		2	2	2
1219	1	9	5	1957	5	1	1						2	0	jardinero, gasfiter, carpintero etc. de todo un poco.	6113	particular	81301	1	1	2			2		2		99	1	1	1	1	2	1	6				2			99		99	2	2	2	3	2
1220	2	5	3	1979	5	1	1						6		CHOFER DE CAMIONETA, TRAMITES ADMINISTRATIVOS	8322	EMPRESA DE INGENIERIA	71103	8	2	2											3	3	1	3				2			4	CON SU PAREJA ,EL CUAL TRABAJA PARA LA EMPRESA.	2
1221	2	1	1	1983	5	1	1						3		VENDEDORA DE CELULARES	5220	EMPRESA DE TELEFONIA MOVIL	61000	8	8	2			2		1	1	3	3	3	3	3	2	1	3	1	2	2	1	1	4	1		1	2	2
1222	1	1	1	1954	5	1	1						2	0	pintor	7141	ninguna	43301	1	1	2			2		2		3	3	3	3	2	2	1	1				2			99		99	2	2	2	4	2
1223	1	14	5	1962	5	1	1						3		TECNICO EN INSTALACIONES DE CABLE	3114	EMPRESA TELEFONICA	61000	9	6	2			2		1	1	3	3	2	3	3	1	1	5	1	1	1	2			1		1	2	2
1224	1	23	12	1963	5	1	1						3		EJECUTIVO	3415	ISAPRE	66301	9	9	2			2		1	1	3	3	3	3	3	2	1	4	1	1	1	2			1		1	2	2
1225	2	9	9	1975	5	1	1						3		EDUCADORA DE PARVULO	2332	EDUCACION	85100	9	5	2			2		1	1	3	3	1	3	3	2	1	5	1	1	1	2			1		1	2	2
1226	2	1	7	1948	5	1	1						3		DOCENTE	2320	CORPORACION ADMINISTRATIVA CENTRAL	85500	5	5	2			2		1	1	2	2	1	3	2	2	1	5	1	1	1	2			1		2	2	2
1227	1	4	5	1948	5	1	1						3		MAQUINISTA	8311	METRO MERVAL	49110	7	5	2			2		1	1	3	3	3	3	3	2	1	5	1	1	1	2			1		1	2	2
1228	2	6	6	1965	5	1	1						2	0	vende articulos de perfumeria	5220	venta de art de perfumer ia	47722	1	1	2			2		2		3	3	1	3	2	3	1	6				2			99		99	2	2	2	1	1
1229	1	7	3	1957	5	1	1						3		TRABAJO ADMINIDTRATIVO	3112	CONSTRUCCION	41000	5	4	2			1	10	1	1	1	2	1	2	2	2	2	3	1	3	2	1	2	3	1		1	2	2
1230	2	1	1	1958	5	1	1						5		ASEO LDOMESTIICO	9131		97001		1				2		1	1	3	3	3	3	3	1	1	6	2			2			1		1	2	2
1231	2	1	1	1986	5	1	1						3		vendedora aten7cin dde publico	5220	vende ropa arrtiiculosb para elhogar	47100	7	7	2			2		1	1	3	3	3	3	3	3	1	2	1	1	1	1	1	2	2		1	2	2
1232	2	2	7	1956	5	1	1						3		SECRETARIA	4115	COORPORACION MUNICIPAL DE EDUCACION	85500	5	5	2			2		1	1	3	2	1	3	2	1	1	6	1	1	1	2			1		2	2	2
1233	1	3	4	1990	5	1	2	2	1				3		MAESTRO	7121	CONSTRUCTORA	41000	88	5	2			2		1	2	3	3	3	3	3	2	2	1	1	2	4	1	1	4	1		1	2	2
1234	2	2	1	1959	5	1	1						3		AUXILIAR DE ASEO	9132	HOSPITAL	86100	88	6	2			2		1	1	3	3	3	3	3	2	2	5	1	1	1	1	6	4	4	CORPORACION	1	2	2
1235	2	2	1	1960	5	1	1						2	1	LAVA ROPA AJENA	9133	NINGUNA	97001	2	2	2			2		1	1	3	3	3	3	3	3	1	6				2			99		99	99	2	2	4	2
1236	1	2	8	1956	5	1	1						2	0	ceramista	7321	ninguna	43302	1	1	2			2		2		3	3	1	3	2	3	2	1				1	5	1	1		1	2	2	2	4	2
1237	2	1	1	1976	5	1	1						3		RECEPCIONISTA	4222	OFICINA DE UN ABOGADO	69109	1	1	2			2		1	1	3	3	3	3	3	1	1	3	2			2			1		1	2	2
1238	1	5	5	1944	5	1	1						3		CHOFER CAMIOONERO	8324	TRANSPORTE INDEOENDIENTE	49230	88	4	2			2		1	1	3	3	3	3	3	3	1	1	3			1	1	1	4	DICTA MENTE CON LA EMPRESSA	2	2	2
1239	1	1	4	1964	5	1	1						3		maestro gasfiter, distribuciones de agua, haciendo el alcantarillado o poniendo artefactos	7136	empresa subcontratista	78100	8	4	2			2		1	1	3	3	3	3	3	3	2	1	1	2	4	1	2	4	1		1	1	1
1240	1	3	1	1971	5	1	1						3		obrero de construcciÃ³n, tengo que hacer las mezclas de Cemento y los muros y pisos	7121	empresa subcontratista	78100	4	4	2			2		1	1	3	3	3	3	3	1	1	6	1	1	1	2			1		1	1	1
1241	1	2	4	1954	5	1	1						3		PONGO ALCANTARILLADOS Y REPOSICIÃ³N COMPLETA EN CONSTRUCCIONES NUEVAS	7136	EMPRESA DE CONSTRUCCIÃ³N	42200	88	3	2			2		1	1	3	3	3	3	2	3	2	1	1	2	3	1	2	4	1		1	2	2
1242	1	1	1	1971	5	1	2	2	1				3		AUXILIAR DE BODEGA	4131	COMERCIAL DE ELECVTTRODOMESTICO TIENDA	47591	88	7	2			2		1	1	3	3	3	3	3	3	2	2	1	1	1	1	1	1	4	EMPRESA	1	2	2
1243	1	4	7	1987	5	1	1						3		instala pandereta	7123	hacen panderetas	43909	88	4	2			2		2		3	3	3	3	3	2	1	3	1	1	1	2			1		1	2	2
1244	1	2	9	1951	5	1	1						2	0	repara zapatos	7442	reparadora de calzado	95230	1	1	2			2		2		3	3	3	3	1	1	1	6				2			99		99	2	2	2	4	2
1245	2	6	2	1962	5	1	1						3		SECTARIA DE COMPUTACION	4115	SERVICIO PUBLICO	84100	88	5	2			2		1	1	3	3	3	3	3	2	1	5	1	1	1	1	1	1	2		1	2	2
1246	1	1	4	1959	5	1	1						1	2	comerciante	1314	negocio articulos varios,mercaderia, verduras	47810	2	2	2			1	2	2		1	1	1	1	1	2	1	6				2								2	3	2
1247	2	3	1	1987	5	1	1						3		profesora de quimica	3340	pre-universitario	85499	6	4	2			2		1	1	3	3	3	3	3	2	1	3	1	3	2	1	1	4	4	con el director de la empresa acepta el servicio	1	2	2
1248	1	2	3	1955	5	1	1						3		montajista obtico	7322	obtica, venta de lentes	49190	5	2	2			2		2		3	3	3	3	3	2	1	5	2			2			1		1	2	2
1249	2	8	1	1968	5	1	1						2	0	PELUQUERIA CANINA	5141	PELUQUERIA CANINA	96020	1	1	2			2		2		3	1	1	1	1	3	1	4				2			99		99	2	2	2	4	2
1250	2	1	7	1954	5	1	1						3		cuida enfermos	5133	casa particular	97003	3	3	2			2		1	1	3	3	3	3	3	2	1	3	2			2			1		1	2	2
1251	2	3	7	1970	5	1	1						3		manipula alimentos	5122	comida rapida	56101	2	2	2			2		1	1	3	3	3	3	3	2	1	1	3			2			1		1	2	2
1252	1	12	5	1946	5	1	1						3		CHOFER DE AMBULANCIAS, TENGO QUE RETIRAR A LOS PACIENTES DE SUS HOARES PARA CONTROLNO ACUDIR A LOS LLAMADOS DE EMERGENCIA	3231	HOSPITAL	86100	9	9	2			2		1	1	3	3	3	3	3	2	1	6	1	1	1	2			1		1	2	2
1253	1	21	7	1970	5	1	1						3		SUPERVISOR MONTAJE INDUSTRIAL	3117	MINERIA	7290	9	9	2			1	30	1	1	1	3	2	3	2	1	1	2	1	1	1	2			1		1	2	2
1254	2	8	7	1962	5	1	2	2	2	1			3		SECRETARIA DE CORRETAJE PROPIIIEDADES	4115	OFICCINA DE CORRETAJE	68100	2	2	2			2		1	1	3	3	3	3	3	3	1	5	1	1	1	2			1		1	2	2
1255	1	9	6	1956	5	1	1						3		SUPERVISOR DE PROYECTOS SANITARIOS	3222	EMPRESA DE INGENIERIA Y PROYECTOS SANITARIOS	71103	6	6	2			1	10	2		1	3	1	3	2	2	1	3	1	3	1	2			1		1	1	2
1256	1	2	2	1953	5	1	2	2	2	1			3		DEPENDIENTE DE UNA EMPRESA DE PRESTACIÃ³N DE SERVICIOS DE ALIMENTOS	5200	ALIMENTOS	56290	88	88	2			2		1	1	3	3	3	3	2	2	1	3	1	1	1	2			1		1	2	2
1257	1	1	1	1960	5	1	1						3		REPONEDOR DE MERCADERIA	5220	SUPERMERCADO	47112	9	7	2			2		1	1	3	3	2	3	3	2	1	1	1	1	1	1	2	1	1		1	2	2
1258	2	2	1	1956	5	1	1						3		educadora ,profesora	2300	educacion	85100	6	6	2			2		1	1	3	3	2	3	3	1	1	6	1	1	1	2			1		1	2	2
1259	2	6	7	1961	5	1	1						3		AUXILIAR PARAMEDICO DENTAL	3231	CONSULTORIO MUNICIPAL DE SALUD	86100	6	6	2			2		1	1	1	3	1	3	3	1	1	5	1	1	1	2			1		1	2	2
1260	1	1	2	1979	5	1	1						3		recepcionista en edif de egresados	4222	educacion u adolfo ibanes	85300	9	9	2			2		1	1	3	3	3	3	3	2	1	4	1	1	1	2			1		1	2	2
1261	1	2	8	1962	5	1	1						3		MARINO	8340	FUERZAS ARMADAS	84220	9	6	3	1		1	10	1	1	3	2	2	3	2	1	1	6				2			1		3	2	2
1262	2	2	6	1962	5	1	1						3		MONITORA EN PELUQUERI	5141	INSTITUTO TECNICO	85220	3	3	2			2		2		2	2	1	3	2	2	1	6	1	1	1	2			1		1	2	2
1263	2	7	6	1966	5	1	1						2	0	VENTAS,COMERCIANTE	5220	NEGOCIO , VENTA COMIDA DE ANIMALES	47800	1	1	2			2		2		1	1	1	1	1	2	1	4				2			99		99	99	2	2	1	2
1264	2	1	4	1969	5	1	1						3		MANIPULADORAV DE ALIMENTOS	5122	COLEGIOS	56290	88	3	2			2		1	1	3	3	2	3	3	1	1	3	1	1	1	2			4	C0NSECIONARIO	2	1	1
1265	1	13	2	1944	5	1	1						3		EXPORTACION DE FRUTAS	3415	VEPAPELESDE EXPORTACION	46301	3	3	2			1	7	1	1	2	2	2	2	2	1	1	6	1	1	1	2			1		1	1	2
1266	1	5	8	1980	5	1	1						2	0	CAAMPAÃ± AS POLITICAS	3429	FABRICAN E INSTALAN LETREROS	73100	1	1	2			1	3	1	1	2	2	2	2	2	2	2	1				1	1	1	4	JEFE DE GRUPO	1	2	2	2	4	1
1267	1	2	6	1953	5	1	1						2	0	CARPINTERO	7124	NOTIEHE EMPRESA	43304	1	1	2			2		2		3	3	3	2	3	2	1	1				2			99		99	99	99	2	1	2
1268	1	2	1	1983	5	1	1						3		ADMINIISTRACION DE ESTACIONAMIENTO	4133	ESTACIONAMIIENTO TRANSPORTE	52211	2	2	2			2		1	1	3	3	2	3	3	1	1	1	1	1	1	2			1		1	1	2
1269	2	0	6	1956	5	1	1						3		PODOLOGA	3226	CENTRO DE SALUD Y BELLEZA	86909	88	2	2			2		2		3	1	1	1	2	2	1	5	2			2			1		2	2	2
1270	2	2	8	1960	5	1	1						5		ASESORA DEL HOGAR	9131		97001		1				2		1	1	99	3	3	3	3	3	1	5	2			2			1		1	2	2
1271	2	9	1	1957	5	1	1						2	0	CONFECCIÃ³N DE ROPA	7433	CONFECCIONES	14101	1	1	2			2		1	1	1	99	1	1	1	2	1	6				2			1		1	2	2	2	4	1
1272	2	3	1	1933	5	1	2	2	1				6		ATIENDE UNA LIBRERIA Y PAQUETERIA EN SU CASA, ORDENA EL LUGAR Y RECIBE LOS PAGO	5220	LIBRERIA Y PAQUETERIA	47619	2	2	2											3	3	2	6				2			4	CON SU MARIDO	1
1273	1	1	1	1972	5	1	1						3		vendedor de servicios maritimos a barcos transnacionales en los puertos de la region	5230	servicios maritimos	52295	3	3	2			2		2		2	2	2	2	2	1	1	2	1	1	1	2			1		1	1	1
1274	1	1	1	1976	5	1	1						3		ARTILLERO MENCION ARMAS ES MARINO	110	MANTENCION DE ARMAMENTOS	84220	9	2	3	1		1	1	1	1	3	2	3	3	3	2	1	6				2			1		1	2	2
1275	1	3	1	1973	5	1	1						3		SOY MUSICO PARA LAS FFAA, TENGO QUE ENSAYAR CON LA BANDA	2453	FFAA	84220	9	9	3	1		2		1	1	3	3	3	3	3	1	1	6			1	2			1		1	1	1
1276	1	1	1	1983	5	1	2	2	1				3		OBSERVADOR ADELANTADO	110	FUERZAS ARMADAS	84220	9	9	3	1		1	3	1	1	3	3	2	3	2	1	1	5				2			4	con las fuerzas armadas	1	2	2
1277	1	2	4	1958	5	1	1						3		guardia de seguridad	5169	empresa constructora	41000	8	8	2			2		1	1	3	3	3	3	3	2	1	1	1	2	2	1	1	1	1		1	2	2
1278	1	3	4	1972	5	1	1						2	0	GASFITERIA Y ELECTRICIDAD	7137	ELECTRICIDAD AGUA Y GAS	43229	1	1	2			2		2		2	1	1	1	3	3	2	6				1	5	1	99		99	99	99	2	3	1
1279	1	1	2	1981	5	1	1						3		BUZO DE LA ARMADA	7216	SALVAMENTO (FUERZAS ARMADAS)	84220	9	5	3	1		2		1	1	3	3	2	3	2	2	1	6				2			1		1	2	2
1280	1	9	5	1960	5	1	1						3		ENFIERRADOR, HORMIGON	7123	CONSTRUCCION	43909	7	7	2			2		1	1	3	3	3	3	3	3	2	4	1	1	1	1	3	2	1		1	2	2
1281	2	1	8	1960	5	1	1						3		ADMINISADORA DE FINANZAS	3431	ACTIVIDADES NO BIEN ESPECIFICADAS	70201	4	4	2			1	3	1	1	3	3	3	3	2	1	1	5	1	1	1	2			1		1	2	2
1282	1	3	6	1948	5	1	1						2	0	CONTRATISTA EN CONTRUCCION	3423	CONSTRUCCIÃ³N	41000	1	1	2			1	4	2		1	1	1	1	2	2	2	6				1	2	3	1		1	2	2	1	1	1
1283	1	1	1	1982	5	1	1						3		PINTOR DE ELECTROELMALTADOS	7141	PINTURAS AL HORNO	45203	2	2	2			2		1	1	3	3	3	3	3	2	1	6	1	1	1	2			1		1	2	2
1284	2	2	6	1986	5	1	1						3		AYUDANTIA DE PARVULARIA	3320	EDUCACIÃ³N	85100	88	2	2			2		2		3	2	2	2	2	2	1	3	3			2			1		1	2	2
1285	1	4	6	1976	5	1	1						3		Laboratorista vial	3112	Construccion	42100	88	5	2			2		1	1	3	3	3	3	3	1	1	5	1	1	1	2			3		1	2	2
1286	2	8	1	1983	5	1	2	2	1				3		CONTADORA	2411	COMERCIO	47700	7	7	2			2		1	1	3	3	2	3	3	2	1	1	1	2	3	1	2	4	1		1	2	2
1287	2	2	1	1975	5	1	1						3		VENDEDORA EN FARMACIA DE PRODUCTOS HOMEOPATICOS	5220	FARMACIA DE PRODUCTO HOMEOPATICOS	47721	88	4	2			2		1	2	3	3	3	3	3	2	1	3	1	1	1	2			1		1	2	2
1288	1	3	3	1951	5	1	1						3		IMPECTOR FISCALIZADOR SEREMI DE SALUD	3152	FISCALIZACIONES DE SALUD	84110	9	8	1	1		2		1	1	3	3	2	3	2	1	1	6				2			1		1	2	2
1289	1	2	6	1959	5	1	1						3		CHOFER DE LOCOMOCIÃ³N COLECTIVA	8323	TRANSPORTE	49221	88	6	2			2		1	1	3	2	2	3	3	1	1	5	1	1	1	2			1		1	2	2
1290	1	7	1	1969	5	1	1						1	26	ADMINISTRADOR, REVISO EL CORREO ELECTRÃ³NICO, AL PERSONAL DE LA OFICINA Y SE LAS OTRAS OFICINS. SUPERVISO Y ME ENCARGO DE LAS PROVICIONES	3431	PRESTACIONES DE SERVICIOS DE GASY ELECTRICIDAD	35100	5	5	2			1	10	2		1	1	1	1	1	1	1	6				2								2	4	1
1291	2	1	1	1976	5	1	1						3		VENDEDORA ALMACENES PARIS	5220	VENTA	47700	88	88	2			2		1	1	3	3	3	3	3	3	1	5	1	1	1	2			1		1	2	2
1292	2	2	1	1980	5	1	2	2	1				3		Ejecutiva de plataforma comercial	2149	establecimiento financiero	64199	88	6	2			2		1	1	3	3	3	3	3	2	1	3	1	1	1	2			1		1	2	2
1293	2	2	9	1981	5	1	1						3		PROMOTORA, TENIA QUE DESEMBALAR Y ORDENAS LOS PRODUCTOSS, ATENDER CLIENTES Y LOS LLEVABA A LA CAJA	5220	EMPRESA SUBCONTRATISTA	78100	88	4	2			2		1	1	3	3	3	3	3	2	1	5	1	1	1	2			3		1	1	1
1294	1	3	1	1962	5	1	1						3		REPARTIDOR DE YOGURT Y ARTICULOS SIMILARES	9333	DISTRIBUIDORA DE LACTEOS	46301	3	3	2			2		1	1	3	3	3	3	3	3	2	3	1	1	1	1	1	1	1		1	2	2
1295	2	20	1	1969	5	1	1						5		COSINA EN LA VIVIENDA	9131		97001		2				2		1	1	3	3	3	3	3	1	2	1	88			1	1	1	1		1	2	2
1296	1	2	9	1960	5	1	1						2	2	jardinero	6113	cuidando jardines	81300	2	2	2			2		2		3	3	2	2	3	3	2	2				1	6	1	4	con amigo que es el que mantiene los jardines	3	88	1	2	4	2
1297	1	2	6	1935	5	1	1						1	7	TRANSPORTES	5220	TRANSPORTE	49200	3	3	2			1	7	1	1	1	1	1	1	1	1	1	6				2								2	4	2
1298	1	2	1	1935	5	1	2	2	2	2	2	3	2	0	ZAPATERO	7442	ZAPATERIA	95230	1	1	2			2		2		1	1	1	1	3	3	2	1				2			1		3	2	2	2	4	2
1299	2	1	7	1958	5	1	1						4		SERVICIO DOMESTICO	9131		97001		1				2		2		1	1	1	1	3	2	1	6	2			2			1		1	1	2
1300	1	2	4	1979	5	1	1						2	0	transporte	8320	transporte	49200	1	1	2			2		2		3	3	3	3	1	1	1	3				2			1		1	1	1	1	1	1
1301	2	1	3	1968	5	1	1						1	2	VENDEDORA	5230	COMERCIANTE DE FRUTAS Y VERDURAS	47211	2	2	2			2		2		1	1	1	1	1	1	1	6				2								2	4	2
1302	2	2	9	1969	5	1	1						3		manipulaciÃ³n alimentos	5122	hogar de ancianos	87300	2	2	2			2		1	1	3	3	3	3	3	1	1	6	1	1	1	2			1		1	2	2
1303	1	3	6	1967	5	1	1						3		OBRERO	9313	CONTRUCCION	43909	6	3	2			2		1	2	3	3	3	3	3	2	1	2	1	3	2	2			3		1	2	2
1304	2	1	9	1986	5	1	1						3		COSECHA	9211	CULTIVO AGRÃ­COLA	1100	3	3	2			2		1	1	3	3	3	3	3	2	2	1	1	2	2	1	2	2	1		1	2	2
1305	2	7	1	1967	5	1	1						2	0	comerciante	1314	textiles	46411	1	1	2			2		2		1	1	1	1	1	2	1	6				2			99		99	2	2	2	3	2
1306	2	3	3	1979	5	1	1						2	0	vendedora	5220	negosio de confites abarrotes	47114	1	1	2			2		2		1	1	1	1	1	1	1	4				2			99		99	2	2	2	3	2
1307	1	1	5	1973	5	1	1						2	0	CHOFER	8324	TRANSPORTE	49200	1	1	2			2		2		3	3	1	88	3	1	1	6				2			99		99	2	2	2	3	2
1308	2	4	1	1957	5	1	1						3		AUXILIAR DE ASEO	9132	COLEGIO	81210	4	1	2			2		1	1	3	3	3	3	3	1	1	6	1	1	1	2			2		1	2	2
1309	1	4	7	1974	5	1	1						3		chofer	8324	transporte	49200	5	5	2			2		1	1	3	3	3	3	3	1	1	4	1	1	1	2			3		2	2	2
1310	1	1	4	1974	5	1	1						3		chofer	8324	transporte	49200	4	4	2			2		2		3	3	3	3	3	2	1	5	1	1	1	2			1		1	2	2
1311	1	2	5	1951	5	1	1						1	2	COMERCIANTE	1314	VENTA DE FRUTAS Y VERDURAS	47211	2	2	2			1	2	2		1	1	1	1	1	1	1	6				2								2	4	2
1312	2	1	4	1987	5	1	1						3		cajera	4211	es un supermercado	47112	6	5	2			2		1	2	3	3	3	3	3	2	1	3	1	1	1	2			3		2	2	2
1313	2	9	1	1959	5	1	1						3		AUXILIAR	9132	ESTABLECIMIENTO EDUCACIONAL	85500	6	6	2			2		1	1	3	3	3	3	3	1	1	5	1	1	1	2			3		1	2	2
1314	1	1	4	1960	5	1	1						3		chofer	8324	minera	7200	7	7	2			2		1	1	2	2	2	3	2	2	1	6	1	1	1	2			1		1	2	2
1315	2	5	1	1945	5	1	1						3		comerciante	5220	flores	47731	2	2	2			2		1	1	3	3	3	3	3	3	1	2	2			2			1		3	2	2
1316	1	3	1	1955	5	1	1						3		chofer	8324	exportacion	46301	7	7	2			2		1	2	3	3	3	3	2	1	1	6	1	1	1	2			3		1	2	2
1317	1	2	3	1984	5	1	1						3		MECANICO	7231	TALLER MECANICO	45200	2	2	2			2		1	1	3	2	2	2	2	2	1	3	2			2			1		1	2	2
1318	1	2	7	1969	5	1	1						3		Minero	7111	Mineria	7200	88	88	2			2		1	1	3	3	3	3	3	1	1	6	1	1	1	2			1		1	1	1
1319	1	3	1	1941	5	1	1						3		ayudante de contador	4121	administracion	69209	2	2	2			2		1	1	3	3	3	3	3	1	1	6	1	1	1	2			1		1	2	2
1320	2	1	6	1964	5	1	1						5		ASESORA DEL HOGAR	9131		97001		1				2		2		3	3	3	3	3	1	1	5	1	1	1	2			1		1	1	1
1321	2	3	4	1963	5	1	1						3		TEMPORERA	9211	AGRICOLA	1100	6	4	2			2		2		3	3	3	3	3	3	1	3	2			2			1		2	2	2
1322	1	2	7	1961	5	1	1						3		VENDEDOR	5220	FERRETERIA	47521	4	3	2			2		2		3	3	3	3	3	1	1	6	1	1	1	2			1		1	1	1
1323	2	6	10	1975	5	1	1						3		ENFERMERA	3231	HOSPITAL	86100	88	88	2			2		2		3	3	3	3	3	1	1	5	1	1	1	2			1		1	2	2
1324	1	3	7	1945	5	1	1						2	0	Agricultor	6111	AgrÃ­cola	1100	1	1	2			2		2		1	1	1	1	1	1	1	6				2			99		99	2	2	2	4	2
1325	2	3	9	1975	5	1	1						2	1	Comerciante	1314	Articulos Deporte	47639	2	2	2			1	1	2		1	1	1	1	1	1	1	6				2			1		99	99	99	2	4	2
1326	2	1	5	1976	5	1	1						3		RELACIONADORA PUBLICÃ³	3431	RETAIL S.A	47100	88	5	2			2		2		2	1	3	2	2	1	1	6	1	1	1	2			1		1	2	2
1327	1	5	3	1960	5	1	1						3		ATENDEDOR	5220	ESTACIÃ³N DE SERVICIO	47300	88	3	2			2		1	1	3	3	3	3	3	2	1	5	1	1	1	2			1		1	2	2
1328	1	2	7	1955	5	1	1						3		Chofer De Servicio	8324	Mineria	7200	8	8	2			2		2		3	3	3	3	3	1	1	6	1	1	1	2			1		1	1	1
1329	1	6	8	1951	5	1	1						3		cosechador	9211	contratista agricola	1630	4	3	2			2		1	1	3	3	3	3	3	3	2	2	1	3	5	1	5	1	1		1	2	2
1330	1	1	1	1963	5	1	1						3		AGRICULTOR	6111	AGRÃ­COLA	1100	6	6	2			2		2		3	3	3	3	3	1	1	3	1	1	1	2			1		1	2	2
1331	1	5	1	1987	5	1	1						3		vendedor	5220	tienda comercial	47100	6	6	2			2		1	1	3	3	3	3	3	2	1	2	1	2	2	2			3		2	2	2
1332	1	3	3	1975	5	1	1						3		OPERADOR DE EQUIPOS DE SONDAJE	8113	OPERARIO	9900	9	9	2			2		2		3	3	3	3	3	1	1	6	1	1	1	2			1		2	2	2
1333	1	2	1	1940	5	1	1						1	2	PRACTICO DE FARMACIA	1314	COMERCIAL	46491	2	2	2			1	1	2		1	1	1	1	1	1	1	6				2								2	3	2
1334	2	1	2	1973	5	1	1						5		TAREAS DOMESTICA	9131		97001		1				2		1	2	3	3	2	3	3	2	1	6	1	1	1	2			1		1	2	2
1335	1	2	1	1963	5	1	1						3		parcelero	9211	cosechero	1100	2	2	2			2		99		3	3	3	3	3	2	1	3	1	1	1	2			1		2	2	2
1336	1	1	9	1975	5	1	1						3		COSECHA DE LIMONES Y TOMATES	9211	AGRICOLA	1230	3	3	2			2		2		3	3	3	3	3	3	1	1	3			2			1		3	2	2
1337	1	8	6	1983	5	1	1						3		comercio	5220	vendedor	47100	2	2	2			2		99		2	2	3	3	3	1	1	4	2			2			1		2	2	2
1338	1	4	1	1986	5	1	1						3		Reponedor	5220	Supermercado	47112	5	5	2			2		1	1	3	3	3	3	3	2	1	3	1	1	1	2			1		1	2	2
1339	2	2	1	1954	5	1	1						5		ASESORA DEL HOGAR	9131		97001		1				2		1	1	3	3	3	3	3	2	1	2	2			2			1		1	2	2
1340	1	5	1	1955	5	1	1						3		Carpintero	7124	Construccion	43304	6	6	2			1	3	1	1	2	3	2	3	2	1	1	6	1	1	1	2			1		1	2	2
1341	1	4	1	1971	5	1	1						3		CONSERJE	9141	MUNICIPALIDAD	84110	88	3	1	1		2		1	1	3	3	3	3	3	1	1	6				2			1		1	2	2
1342	1	7	7	1986	5	1	1						3		EJECUTIVO COMERCIAL	3419	CREDITOS	64191	8	5	2			1	3	1	1	3	3	3	3	3	1	1	4	1	1	1	2			1		1	2	2
1343	2	7	6	1987	5	1	2	1					2	0	ENSALADAS	9111	TRABAJA PARTICULAR	10620	1	1	2			2		2		3	3	3	3	1	3	1	3				2			99		99	2	2	2	3	2
1344	2	1	1	1982	5	1	1						2	0	cuidado de ancianos	5133	trabaja independiente cuidando ancianos	88100	1	1	2			2		2		3	3	3	3	1	3	1	1				2			1		1	2	2	2	1	2
1345	1	1	1	1981	5	1	1						3		ENCARGADO OFICINA DE LA JUVENTUD MUNICIPAL	3460	SERVICIO PUBLICO	84100	9	3	1	1		1	4	1	1	2	2	1	1	2	2	1	3				1	2	4	1		1	2	2
1346	2	9	1	1959	5	1	2	1					5		CUIDADO DE NIÃ±O	5131		97001		1				2		2		3	3	3	3	3	2	1	3	2			2			1		1	1	1
1347	1	2	9	1964	5	1	1						2	0	REPARACIONES DE HABITACIONES	7124	CONSTRUCCIÃ³N	41000	1	1	2			2		2		3	3	3	3	1	3	1	1				2			99		1	2	2	2	4	2
1348	2	9	5	1966	5	1	1						3		TEMPORERA	9211	EXPORTACION DE SEMILLAS	1640	7	7	2			2		1	1	3	3	3	3	3	2	2	5	1	3	1	1	3	4	1		1	2	2
1349	1	2	1	1985	5	1	1						3		MECANICO	7231	MOTORES	27900	9	5	2			2		1	1	1	2	2	2	3	1	1	3	1	1	1	2			1		1	2	2
1350	2	2	4	1962	5	1	1						5		SERVICIOS DE ASEO	9131		97001		1				2		1	1	3	3	3	3	3	2	1	3	1	2	3	2			1		1	2	2
1351	2	7	6	1954	5	1	2	2	2	2	1		3		OPERARIA EN FABRICA DE CONSERVA	7414	FABRICA DE CNSERVA	10300	7	7	2			2		1	1	3	3	3	3	3	3	2	1	1	2	3	2			1		88	2	2
1352	1	1	2	1962	5	1	1						3		TRANSPORTE	8320	TRANSPORTE	49200	8	8	2			2		1	1	2	3	3	3	3	2	1	5	1	1	1	2			1		1	2	2
1353	2	5	2	1958	5	1	2	2	2	1			3		RECEPCION	4222	CLINICA DENTAL	86202	2	2	2			2		1	1	3	3	3	3	3	2	1	3	1	1	1	2			1		1	2	1
1354	2	1	7	1965	5	1	1						3		TECNICO EN ENFERMERÃ­A	3231	HOSPITAL	86100	88	7	2			2		1	1	3	3	3	3	3	1	1	6	1	1	1	2			1		1	2	2
1355	2	5	9	1971	5	1	2	2	2	2	1		3		TEMPORERA	6113	CULTIVO DE FLORES	1199	7	7	2			2		1	1	3	3	3	3	3	3	2	2	2			2			3		99	1	1
1356	1	1	5	1947	5	1	1						3		operador de maquinas pesadas	8332	constructora	43909	9	9	2			2		1	1	3	3	3	3	3	2	1	6	1	1	1	2			1		1	2	2
1357	2	1	6	1958	5	1	1						2	0	PROMOTORA PRODUCTO DE BELLEZA	5220	COSMETICOS EBEL	47722	1	1	2			2		2		3	1	3	3	3	2	1	3				1	1	4	4	AGENTE	2	2	2	2	2	1
1358	2	2	1	1972	5	1	2	2	2	1			3		TEMPORERA	9211	EXPORTACION DE TOMATES	46301	3	3	2			2		1	1	3	3	3	3	3	2	2	1	1	2	3	1	6	1	1		1	2	2
1359	1	1	1	1940	5	1	1						3		armador de cajones	8240	importadora de madera	46000	4	4	2			2		1	1	3	3	3	3	1	1	1	3	1	1	1	2			1		1	2	2
1360	1	2	1	1980	5	1	1						2	2	COMERCIANTE	5220	MAQUINAS DE ASAR	47999	2	2	2			2		2		1	1	1	1	1	3	1	2				2			99		99	2	2	2	4	2
1361	1	1	6	1984	5	1	1						3		Agricultor	6111	AgrÃ­cola	1100	6	6	2			2		1	1	3	3	3	3	3	3	2	1	2			1	4	4	1		2	2	2
1362	1	24	8	1950	5	1	1						3		GUARDIA DE SEGURIDAD	5169	PRESTADORA DE SERVICIOS PARA UNA EMPRESA CONTRUCTORA	80102	5	5	2			2		2		3	3	3	3	3	2	1	2	1	1	1	2			3		2	2	2
1363	1	4	2	1960	5	1	1						2	0	COMERCIANTE	1314	COMERCIANTE	47000	1	1	2			2		2		1	1	1	1	1	1	1	6				2			99		99	2	2	2	3	2
1364	1	6	11	1972	5	1	1						3		ANALISTA PRACTICO	4132	LABORATORIO AGRICOLA DE ANALICIS	71200	3	3	2			2		2		3	3	3	3	3	1	1	6	1	1	1	2			1		2	2	2
1365	1	1	1	1955	5	1	1						2	0	CHOFER COLECTIVO	8322	LOCOMOCION COLECTIVA	49221	1	1	2			2		2		3	3	3	3	1	1	1	6				2			99		99	2	2	2	4	2
1366	1	1	9	1987	5	1	1						3		Junior	9151	Contabilidad	69209	3	3	2			2		1	1	3	3	3	3	3	2	1	3	1	88	88	2			1		88	2	2
1367	2	1	4	1950	5	1	1						1	2	COMERCIANTE	5220	COMERCIO	47700	2	2	2			2		2		1	1	1	1	1	1	1	6				2								2	3	2
1368	1	2	3	1949	5	1	1						3		DIRECTOR DE ESCUELA PALESTINO LA CALERA	1229	ESCUELA	85100	5	1	2			1	10	1	1	2	2	2	3	1	1	1	6	1	1	1	2			1		1	2	2
1369	2	3	3	1985	5	1	1						3		EDUCADORA DIFERENCIAL	2340	ESCUELA DE LENGUAJE	85499	4	1	2			2		2		3	3	3	3	3	1	1	3	1	1	1	2			1		1	2	2
1370	2	1	1	1982	5	1	1						3		profesora	2330	escuela	85100	4	4	2			2		1	1	3	3	3	3	2	2	1	4	1	2	99	2			1		88	2	2
1371	1	2	8	1954	5	1	1						2	0	JARDINERO	6113	ACTIVIDADES NO BIEN ESPECIFICADAS	81301	1	1	2			2		1	2	3	3	3	3	3	3	1	5				2			1		2	2	2	2	4	2
1372	2	2	1	1954	5	1	1						1	5	COMERCIANTES	5230	VENTA DE VERDURAS	47211	3	3	2			2		2		1	1	1	1	1	1	1	6				2								2	4	2
1373	1	1	1	1946	5	1	2	2	2	2	2	3	3		transportista	8324	transportista de camion	49230	6	6	2			2		1	1	3	3	3	3	3	1	1	6	1	1	1	2			1		2	2	2
1374	1	1	7	1975	5	1	1						3		INTALACIONES SANITARIAD	7136	GASFITERIA	43221	6	3	2			1	4	1	1	1	1	1	3	2	2	1	2	1	1	1	2			1		1	2	2
1375	1	1	8	1975	5	1	1						3		ORQUILLERO	8333	ORQUILLERO	52100	6	6	2			2		1	1	3	3	3	3	3	1	1	4	1	1	1	2			1		2	2	2
1376	1	2	4	1960	5	1	1						3		MANTENIMIENTO	9132	AUXILIAR MANTENIMIENTO BAÃ±OS QUIMICOS	81291	9	5	2			2		1	1	3	3	3	3	2	1	1	6	1	1	1	2			1		2	2	2
1377	1	3	6	1950	5	1	1						2	2	COMERCIANTE	5220	FERIANTE	47211	2	2	2			2		2		3	1	1	1	2	1	1	3				2			99		99	2	2	1	3	2
1378	2	2	3	1974	5	1	2	2	2	1			3		temporera	9211	agricolA	1100	5	5	2			1	10	1	1	1	3	3	3	2	1	1	4	1	1	1	2			1		2	2	2
1379	2	2	4	1976	5	1	2	1					3		ENBALADORA	9322	OBRERA	1100	9	8	2			2		1	1	3	3	3	3	3	1	1	3	1	1	1	2			1		1	2	2
1380	1	1	9	1952	5	1	1						3		electrico	7137	rubro cemento	23940	8	4	2			2		1	1	3	3	3	3	3	2	1	6	1	1	1	2			3		1	2	2
1381	1	3	1	1973	5	1	1						3		QUIMICO	2113	FABRICA DE PINTURA	20220	8	5	2			1	30	1	1	1	1	1	1	1	1	1	4	1	1	1	2			1		1	2	2
1382	1	2	1	1957	5	1	1						3		QUIMICO	2113	INDUSTRIAL	20000	8	3	2			2		1	1	2	3	3	3	2	1	1	6	1	1	1	2			3		1	2	2
1383	1	2	2	1958	5	1	1						3		OPERADOR DE MAQUINARIA	8322	EMPRESA CONSTRUCCION	43909	8	7	2			1	2	1	1	3	3	3	3	3	3	1	6	1	1	1	2			1		1	1	1
1384	1	5	7	1979	5	1	1						2	0	prestacion de servicios tecnicos	3115	maquinas seleccionadoras	43210	1	1	2			2		2		1	1	1	1	1	1	1	3				2			4	NO TIENE	2	1	1	2	3	1
1385	1	1	6	1957	5	1	1						3		montaje industrial	8281	montaje industrial	43909	9	9	2			1	80	1	1	1	1	1	1	2	3	2	1	1	3	1	1	2	4	1		1	1	2
1386	1	2	1	1948	5	1	1						3		CARNICERO	7411	CARNICERO	47212	2	2	2			2		1	1	3	3	3	3	3	1	1	3	1	1	1	2			1		2	2	2
1387	1	2	1	1988	5	1	1						3		ASISTENTE PREVICIONAL	4211	CAJERO	66301	2	2	2			2		1	1	3	3	3	3	3	1	1	3	1	1	1	2			1		2	2	2
1388	1	26	10	1941	5	1	1						2	0	COMERCIANTE	5230	VENTA DE FRUTAS Y VERDURAS	47211	1	1	2			1	1	2		1	1	1	1	1	3	1	6				2			1		2	2	2	2	3	2
1389	1	1	4	1953	5	1	2	2	1				3		SUPERVISOR OBRA CIVIL	3112	SUPERVISOR	42900	7	6	2			1	15	1	1	1	1	1	1	2	1	2	5	1	1	1	1	6	4	1		1	2	2
1390	2	1	1	1971	5	1	1						2	3	VENDEDORA AMBULANTE	9111	EMPANADAS	10750	2	2	2			2		2		3	1	1	1	1	3	1	4				2			4	TRABAJA INDEPENDIENTE,NO TIENE CONTRATO	1	2	2	2	4	2
1391	1	18	6	1954	5	1	1						3		FAENERO,MECANICO MONTAJE	7233	MINERÃ­A EN MONTAJE INDUSTRIAL	43909	5	5	2			2		2		3	3	3	3	3	3	2	1	1	3	4	1	2	2	3		2	2	2
1392	2	1	4	1988	5	1	1						3		PROMOTORA	5220	DISCOTEQUE	93291	4	4	2			2		1	1	3	3	3	3	3	3	2	3	3			1	2	2	1		1	2	2
1393	2	1	9	1982	5	1	1						3		PROFESORA	2330	COLEGIO	85490	5	1	2			2		1	1	3	3	3	3	3	1	1	3	1	1	1	2			1		1	2	2
1394	2	6	6	1972	5	1	1						1	1	comerciante. distribuidora ayudanta	5220	administradora	82110	2	2	2			1	1	1	1	1	1	1	1	1	2	1	6				2								2	1	2
1395	1	2	7	1963	5	1	1						3		OPERADOR DE MAQUINARIA	8330	CHOFER	49000	2	2	2			1	1	1	1	3	3	3	3	3	1	1	5	1	1	1	2			1		2	2	2
1396	1	3	9	1965	5	1	1						3		MECANICO EN MONTAJE	3115	MECANICA	45200	5	5	2			2		1	1	3	3	3	3	3	1	2	1	1	2	2	1	5	1	1		2	2	2
1397	2	1	9	1986	5	1	1						3		0BRERA	9211	CORTAR NARANJAS	1230	7	7	2			2		1	1	3	3	3	3	3	1	1	1	3			2			1		88	2	2
1398	1	2	5	1956	5	1	1						2	0	ARREGLO ELECTRODOMESTICOS	7241	REPARO TV ,LAVADORA,REFRIGERADOR	95220	1	1	2			2		2		1	1	1	1	1	2	1	6				2			1		2	2	2	2	3	2
1399	1	3	1	1952	5	1	1						3		MANTENCION	9211	MANTENCION DEL CANAL	1100	1	1	2			2		2		3	3	3	3	3	1	1	6	1	1	1	2			1		3	2	2
1400	1	3	1	1965	5	1	1						3		OPERADOR	7433	REPARADOR DE SACOS	0	3	3	2			2		1	1	3	3	3	3	3	2	1	2	1	1	1	1	2	3	1		2	2	2
1401	1	2	7	1971	5	1	1						3		OPERADOR	8211	OPERADOR DE MAQUINA	52200	8	8	2			2		2		3	3	3	3	3	3	1	5	1	1	1	2			1		1	2	2
1402	2	7	4	1983	5	1	1						3		RELACIONADORA COMERCIAL	4211	ATENCION AL CLIENTE	47112	6	6	2			2		2		3	3	3	3	3	2	1	2	1	1	1	2			1		2	2	2
1403	1	6	4	1987	5	1	1						3		NECANICA,JARDINERIA ETC.	6113	MECANICA,JARDINERIA VARIO...	81300	4	4	2			2		2		3	3	3	3	3	3	1	2	2			2			1		2	2	2
1404	1	1	9	1951	5	1	1						2	0	CARPINTERIA	7124	REPARACION Y CONSTRUCCION	43304	1	1	2			2		2		1	1	1	1	2	2	1	5				2			4	CLIENTES	2	2	2	2	4	2
1405	2	1	9	1956	5	1	1						3		LLENAR BOLSAS DE TIERRA	9211	AGRICOLA	1630	3	3	2			2		2		3	3	3	3	3	3	2	2	3			1	3	1	1		2	2	2
1406	1	2	1	1979	5	1	1						3		MECANICO EN MONTAJE	7233	MANTENCION	45209	9	9	2			2		2		3	3	3	3	3	1	1	4	1	1	1	2			1		2	2	2
1407	1	2	1	1946	5	1	1						2	0	VENDEDOR	5220	VENTA DE ROPA	47710	1	1	2			2		2		3	3	3	3	1	2	1	5				2			4	CONMIGO SOY INDEPENDIENTE	2	2	2	1	3	2
1408	2	1	1	1957	5	1	1						3		VENTA DE ACEITUNAS	5220	VENDEDORA	47810	3	2	2			2		2		3	3	3	3	3	1	1	3	2			2			1		2	2	2
1409	2	1	1	1984	5	1	1						3		A ISTENTE DE PARVULO	3320	PARBULARIA	85100	6	6	2			2		2		3	3	3	3	3	2	1	2	1	1	1	2			1		2	2	2
1410	1	1	1	1984	5	1	1						3		TRABAJO ADMINISTRATIVO	2419	RECURSOS HUMANOS	70201	7	3	2			2		1	1	3	3	3	3	3	1	1	3	1	1	1	2			1		2	2	2
1411	1	1	6	1951	5	1	1						2	2	ALMACEN NEGOCIO	5220	VENTA DE ABARROTES, FRUTAS Y VERDURAS	47211	2	2	2			1	1	2		1	1	1	1	1	1	1	6				1	2	1	1		1	2	2	2	3	2
1412	1	4	2	1967	5	1	1						3		JUNIOR	9151	HAGO EL ASEO	81210	3	3	2			2		2		3	3	3	3	3	1	1	6	1	1	1	2			1		2	2	2
1413	1	4	4	1981	5	1	1						3		maestro 2 coneccion de caÃ±eria	7136	instalacion de caÃ±eria	43221	7	7	2			2		1	1	3	3	3	3	3	2	2	1	1	1	1	1	1	1	1		2	2	2
1414	1	1	1	1956	5	1	1						3		JARDINERIA	6113	JARDINERIA	81301	7	7	2			2		1	1	3	3	3	3	3	2	1	1	3			1	1	1	1		2	2	2
1415	2	2	1	1971	5	1	1						2	2	CLASES	3340	COMERCIANTE	47999	2	2	2			1	1	2		1	1	1	1	1	2	1	3				2			88		2	2	2	2	3	2
1416	2	1	7	1968	5	1	1						3		costuras	7436	enbolsillar	95294	2	2	2			2		2		3	3	3	3	3	3	1	5	2			2			1		2	2	2
1417	1	3	9	1930	5	1	1						3		AGRICULTURA	6112	PLANTACION,CORTA DE PLANTAS Y SIEMBRA	1300	1	1	2			2		2		3	3	3	3	3	2	1	6	1	1	1	2			1		2	2	2
1418	1	1	1	1955	5	1	1						3		OPERADOR	8332	OPERADOR DE MAQUINARIA PESADA	41000	9	9	2			2		2		3	3	3	3	3	2	1	6	1	1	1	2			1		2	2	2
1419	2	1	5	1954	5	1	1						2	2	COMERCIANTE	5220	VENTA DE ARTESANIA DE POMAIRE	47736	2	2	2			1	2	2		1	1	1	1	1	1	1	6				2			99		99	2	2	2	1	2
1420	1	14	9	1968	5	1	1						3		ATENCION CLIENTES VENDEDOR	5220	FERRETERIA	47521	3	3	2			2		2		3	3	3	3	3	2	1	3	1	1	1	2			1		2	2	2
1421	1	17	6	1973	5	1	1						3		SOLDADOR	7212	ESTRUCTURAS METALICAS	43902	8	8	2			2		2		3	3	3	3	3	1	1	6	1	1	1	2			1		2	2	2
1422	1	8	4	1977	5	1	2	2	2	1			3		agricultor	6111	cosecha	1100	7	7	2			2		2		3	3	3	3	3	3	2	2	1	2	3	2			1		2	2	2
1423	1	8	8	1964	5	1	1						2	0	CONSTRUCCCIOON Y JARDINERIA	6113	JARDINERIA	81301	1	1	2			1	1	2		1	1	1	1	1	2	2	5				1	2	1	4	CON QUIEN CONTRATE MIS SERVICIOS	2	2	2	2	4	2
1424	2	1	2	1954	5	1	1						3		TEMPORERA	9211	CORTA DE ALCACHOFA	1132	3	3	2			2		1	1	3	3	3	3	3	3	2	2	1	1	1	1	1	1	1		2	2	2
1425	1	2	1	1941	5	1	1						2	0	VENDEDOR DE AUTOS	5220	VENTAS DE AUTO A COMISION	45109	1	1	2			2		1	2	3	3	3	3	3	3	1	6				2			1		2	2	2	2	4	1
1426	1	1	1	1961	5	1	1						2	0	RECTIFICACIÃ³N DE CULATAS	7231	TRABAJA SOLO EN RECTIFICACION DE CULATAS	45201	1	1	2			1	2	2		1	1	1	1	1	2	1	6				2			99		2	2	2	2	4	1
1427	1	3	1	1952	5	1	1						1	2	TRASNPORTES	8324	TRANSPORTE ARIDOS	49231	2	2	2			2		2		1	1	1	1	1	3	1	6				2								2	3	1
1428	1	10	9	1985	5	1	1						3		DISEÃ‘A PLANOS	3471	EMP CONSTRUCTORA DE PAVIMENTACION	42100	5	5	2			1	20	1	1	3	3	3	3	2	2	1	3	3			1	1	3	1		1	2	2
1429	1	7	1	1946	5	1	1						2	0	COMERCIANTE	1314	VENTAS DE PERNOS Y RODAMIENTOS	47521	1	1	2			2		2		3	3	3	3	1	2	1	6				2			1		1	2	2	2	3	2
1430	1	1	7	1950	5	1	2	1					2	0	construcciÃ³n	7120	construcciÃ³n	43909	1	1	2			2		2		3	3	3	3	1	3	2	1				1	5	3	1		2	2	2	2	3	1
1431	2	2	8	1982	5	1	1						3		vendedora	5220	supermercado	47112	9	6	2			2		1	1	3	3	3	3	3	2	1	4	1	1	1	2			3		1	2	2
1432	1	2	7	1989	5	1	1						3		mecanico	7233	mantencion de maquinarias	45200	3	1	2			2		1	1	3	3	3	3	3	2	1	2	1	2	3	2			1		1	2	2
1433	2	1	1	1968	5	1	1						3		PARADOCENTE ADMINISTRATIVA	5131	COLEGIO	71100	5	2	2			2		2		3	3	3	3	3	2	2	1	1	2	88	1	1	2	1		1	2	2
1434	1	1	1	1958	5	1	1						2	0	comerciante	9110	comerciante ambulante	47990	1	1	2			2		2		3	3	3	3	1	1	1	6				2			4	no tiene	99	2	2	2	3	2
1435	2	1	2	1957	5	1	1						2	0	servios de aseo	9131	trabaja independiente	97001	1	1	2			2		2		3	3	3	3	1	3	1	6				2			1		1	2	2	2	3	1
1436	1	4	5	1988	5	1	1						3		trazador	3118	construcciÃ³n	71109	7	2	2			2		1	1	88	88	3	3	3	3	1	4	1	2	3	1	2	3	3		1	2	2
1437	1	1	4	1948	5	1	1						2	2	VENDEDOR	5230	AYUDA A VENDER FRUTAS Y VERDURAS EN LA FERIA	47211	2	2	2			2		1	1	3	3	2	3	3	2	1	6				2			1		1	2	2	2	4	2
1438	1	2	1	1983	5	1	1						3		MANTENCION DE CORREAS TRANSPORTADORAS	9333	CORREAS TRANSPORTADORAS	33120	8	7	2			2		1	1	3	3	3	3	3	2	2	3	1	2	3	1	2	3	1		1	1	1
1439	2	1	3	1983	5	1	2	2	2	1			3		TEMPORERA	9211	EXPORTACIONES DE FRUTAS	46301	7	4	2			2		1	1	3	3	3	3	3	3	2	1	3			1	1	1	1		1	2	2
1440	1	1	4	1973	5	1	1						3		aseo industrial	9132	servicio de aseo y mantencion	81210	5	2	2			2		1	1	3	3	3	3	3	3	2	1	1	3	1	1	2	3	1		1	2	2
1441	1	1	3	1957	5	1	1						1	1	vendedor de farmacia	5220	farmacia	47721	2	2	2			2		1	1	2	1	2	2	1	2	1	6				2								2	3	1
1442	1	2	9	1978	5	1	1						3		PARAMEDICO	3231	HOSPITAL	86100	7	4	2			1	4	1	1	3	3	3	3	2	1	1	3	1	1	1	2			3		1	2	2
1443	2	1	9	1972	5	1	1						3		PROFESORA	2330	COLEGIO MUNICIPAL	85490	4	4	2			2		1	1	3	3	3	3	3	1	1	5	1	2	2	2			1		1	2	2
1444	2	1	8	1960	5	1	2	2	2	1			3		enpaquin	9211	exportaciones de frutas	46301	6	2	2			2		1	1	3	3	3	3	3	3	2	3	1	2	4	1	1	1	1		1	2	2
1445	2	2	3	1978	5	1	1						3		Secretaria	4115	Comercio	47700	2	2	2			2		1	1	3	3	3	3	3	2	1	6	1	1	1	2			1		1	2	2
1446	2	1	9	1955	5	1	2	2	2	1			3		manipulaciÃ³n de alimentos	5122	agro industria	56290	6	2	2			2		1	1	3	3	3	3	3	3	2	1	1	3	4	1	3	2	1		1	2	2
1447	1	1	5	1941	5	1	1						1	34	FABRICACION DE PULPAS Y ACEITES DE PALTAS	8275	EXPOTACION DE PULPA Y ACEITE DE PALTAS	46301	5	5	2			1	34	2		1	1	1	1	1	1	1	6				2								2	4	1
1448	1	1	1	1986	5	1	1						3		Guardia	5169	Farmacia	80102	88	3	2			2		1	2	3	3	3	3	3	2	1	3	1	1	1	2			3		1	1	1
1449	1	2	8	1973	5	1	1						3		Panadero	7412	Panaderia	10711	3	3	2			2		1	1	3	3	3	3	3	1	1	6	1	1	1	2			1		1	2	2
1450	2	2	8	1942	5	1	1						3		Temporera	9211	Agricola	1100	6	6	2			2		1	1	3	3	3	3	3	3	2	1	1	3	88	1	2	4	99		88	2	2
1451	1	5	1	1957	5	1	1						3		AdministraciÃ³n	3431	Municipalidad	84110	7	4	1	1		2		1	1	3	3	3	3	3	1	1	6				2			1		1	2	2
1452	2	10	1	1942	5	1	1						3		CUIDADORA DE ADULTOS MAYORES	5133	CASA PARTICULAR	97003	2	2	2			2		1	1	88	88	2	88	3	2	1	3	2			2			1		1	2	2
1453	1	3	6	1984	5	1	1						3		OBRERO EN CONSTRUCCIÃ³N	7120	CONSTRUCCIÃ³NES	43909	7	7	2			2		1	1	3	3	3	3	3	2	1	2	1	3	2	2			3		1	2	2
1454	1	2	3	1953	5	1	1						3		Nochero	9152	Colegio	85500	6	6	2			2		2		3	3	3	3	3	3	2	1	1	88	88	1	1	2	1		88	2	2
1455	1	2	1	1957	5	1	2	2	2	1			2	0	carpiinteria y pintura	7124	carpinteria y pintura	43304	1	1	2			2		2		1	3	1	3	1	3	2	1				2			1		2	2	2	1	1	2
1456	2	31	3	1931	5	1	1						3		PROFESORA DE EDUCACIÃ³N BASICA	2331	EDUCACIÃ³N	85100	5	5	1	1		2		1	1	3	3	3	3	3	2	1	6			1	2			1		2	2	2
1457	1	4	1	1965	5	1	1						3		ingeniero	2149	comercio y administraciÃ³n	71103	6	6	2			1	30	2		3	3	1	1	2	1	1	6	1	1	1	2			3		2	2	2
1458	2	23	11	1974	5	1	1						3		DIRECTORA DE CENTRO DE CAPACITACION	1120	INUSTRE MUNICIPALIDAD DE LIMACHE	84110	7	7	1	1		1	10	1	1	2	2	3	3	2	1	1	4			1	2			1		2	2	2
1459	2	11	1	1947	5	1	1						4		ASESORA DEL HOGAR LAVAR,COCINAR,PLANCHAR ETC.	9131		97001		1				2		1	1	3	3	3	3	3	1	1	6	1	1	1	2			1		2	2	2
1460	2	12	11	1986	5	1	1						3		TEMPORERA POLINIZACIÃ³N	9211	AGRICOLA	1199	8	8	2			2		1	1	3	3	3	3	3	3	1	1	1	3	4	2			88		1	2	2
1461	2	3	1	1980	5	1	1						3		ibridacion	6113	produccion de semillas	1640	8	8	2			2		1	1	3	3	3	3	3	3	2	1	1	3	1	1	2	3	1		1	2	2
1462	1	5	1	1973	5	1	1						3		Carpintero	7124	Construccion	43304	6	6	2			2		1	1	3	3	3	3	3	2	1	6	1	1	1	2			1		88	2	2
1463	2	9	6	1973	5	1	1						3		cosinera	5122	restoran	56101	3	3	2			2		1	1	3	3	3	3	3	3	1	3	2			2			1		1	2	2
1464	2	9	5	1966	5	1	1						3		vendedora	5230	venta frutas y verduras	47211	3	3	2			2		2		2	2	1	2	3	2	1	3	1	1	1	2			2		2	2	2
1465	1	1	3	1964	5	1	1						1	1	EMPRESARIO	5220	EMPRESARIO DE MICRO	49210	2	2	2			1	1	2		1	1	1	1	1	1	1	5				2								2	4	2
1466	1	1	5	1953	5	1	1						3		AGRICULTOR	6111	AGRICULTURA	1100	6	6	2			2		1	1	3	3	3	3	3	2	1	6	2			2			1		88	2	2
1467	1	30	7	1963	5	1	1						3		PEONETA	9333	TRANSPORTES QUIMICOS	49231	6	6	2			2		2		3	3	3	3	3	1	1	4	1	1	1	2			1		2	2	2
1468	2	1	8	1943	5	1	1						2	0	COSTURAS	7436	COSTURAS	95294	1	1	2			2		2		3	3	2	1	1	3	1	3				2			88		88	2	2	2	4	2
1469	2	2	1	1968	5	1	2	2	2	1			3		Temporera	9211	AgrÃ­cola	1100	6	5	2			1	10	1	1	2	2	2	2	2	3	2	1	3			1	1	1	88		3	2	2
1470	2	1	9	1963	5	1	1						3		manipuladora de alimentos	5122	hogar de anciano	87300	5	5	2			2		1	1	3	3	3	3	3	1	1	6	1	1	1	2			1		1	2	2
1471	1	1	1	1956	5	1	1						1	1	MECANICO	7231	MECÃ¡NICA	45200	2	2	2			1	1	2		1	1	1	1	1	2	1	6				2								2	4	2
1472	1	2	8	1956	5	1	1						2	0	CHOFER COLECTIVO	8322	TRANSPORTE	49221	1	1	2			2		2		1	1	1	1	1	1	1	6				2			99		99	2	2	2	4	2
1473	2	2	9	1967	5	1	1						4		ASESORA DEL HOGAR	9131		97001		1				2		1	2	3	3	2	3	3	2	1	5	1	3	2	2			1		1	2	2
1474	1	1	5	1949	5	1	1						3		carpintero	7124	carpinterÃ­a	43304	3	3	2			1	5	1	1	3	3	3	3	2	1	1	6	1	1	1	2			1		2	2	2
1475	1	7	2	1963	5	1	1						3		ELECTRICO	7245	INSTALACION DE POSTES	43210	4	4	2			2		1	1	1	3	3	3	3	1	1	6	1	1	1	2			1		2	2	2
1476	2	1	3	1960	5	1	1						2	0	vendedor	5220	comercio	47700	1	1	2			2		1	1	1	1	1	1	1	1	1	3				2			99		99	2	2	2	3	2
1477	1	2	3	1985	5	1	1						3		obrero	7111	mineria	7200	8	8	2			2		1	1	3	3	3	3	3	2	1	2	1	3	2	2			3		2	2	2
1478	1	1	2	1973	5	1	1						3		REPONEDOR	5220	SUPER MERCADO	47112	9	6	2			2		1	1	3	3	2	3	3	2	1	6	1	1	1	2			1		1	2	2
1479	2	8	4	1965	5	1	1						3		reponedora de pan	5220	fabrica de pan	10711	88	3	2			1	3	1	1	3	2	2	2	2	2	1	4	1	1	1	2			1		1	2	2
1480	1	2	4	1949	5	1	2	2	2	2	2	3	3		FUERZAS ARMADAS	110	FUERZAS ARMADAS	84220	88	88	3	1		99		99		3	3	3	3	3	1	1	6				2			1		2	2	2
1481	1	2	2	1941	5	1	2	2	2	2	2	3	3		VIGILANTE	5169	PAQUIN FRUTAS	46301	7	7	2			2		1	1	3	3	3	3	3	2	2	4	1	2	2	2			1		2	2	2
1482	1	4	1	1988	5	1	1						3		descarg--de-ladrillos	9322	fabricaciÃ³n .de.ladrillos	23920	3	3	2			2		1	1	3	3	3	3	3	3	1	2	3			2			1		2	2	2
1483	2	4	4	1950	5	1	1						2	0	ATENCION NEGOCIO VENTA DE ABARROTES	9100	PUESTO PUESTOS VARIOS	47199	1	1	2			2		2		1	1	1	1	1	1	1	6				2			99		99	99	99	2	3	2
1484	1	1	7	1951	5	1	1						3		capataa	6114	agrÃ­cola	1100	5	5	2			1	25	1	1	1	1	1	2	2	1	1	6	1	1	1	2			1		1	2	2
1485	1	3	1	1953	5	1	2	2	2	1			3		deshueazor de pavos	7411	faenadora de aves	10130	7	7	2			2		2		3	3	3	3	3	2	1	6	1	1	1	2			1		1	2	2
1486	1	1	3	1981	5	1	1						3		OPERADOR MAQ.DE SENSOR	8111	FAENADORA DE PAVOS	7200	9	9	2			2		1	1	3	3	3	3	3	1	1	5	1	1	1	2			1		1	2	2
1487	2	26	5	1944	5	1	1						5		ALMUERZO ASEO	9131		97001		1				2		2		3	3	3	3	3	2	1	4	2			2			1		2	2	2
1488	1	2	1	1956	5	1	1						3		chofer mecanico	8300	mineria	7200	6	6	2			2		1	1	3	3	3	3	3	2	1	3	1	2	2	2			3		1	2	2
1489	1	14	11	1983	5	1	1						3		MECANICO ELECTRICO,MAQUINARIA PESADA	7233	MINERIA, DESPEJAR CAMINOS EN LA NIEVE	8999	7	7	2			2		2		3	3	3	3	3	1	1	4	1	1	1	2			1		2	2	2
1490	2	1	1	1985	5	1	1						3		PARADOCENTE	3340	COLEGIO	85490	5	5	2			2		1	1	3	3	3	3	3	2	1	2	1	2	2	2			1		2	2	1
1491	1	2	1	1946	5	1	1						2	0	CHOFER DE COLECTIVO	8322	TRANSPORTE	49221	1	1	2			2		2		99	99	99	99	1	3	1	6				2			99		99	99	99	2	4	2
1492	2	2	6	1956	5	1	1						2	0	VENDEDORA	5220	COMERCIO	47700	1	1	2			2		2		1	1	1	1	1	1	1	6				2			1		88	2	2	2	4	2
1493	2	2	1	1966	5	1	1						3		COSECHERA	9211	CULTIVO AGRICOLA	1630	5	5	2			2		1	1	3	3	3	3	2	3	2	1	1	3	3	1	3	4	1		2	2	2
1494	1	1	7	1989	5	1	2	2	2	1			3		promotor	5220	comercio	47700	8	4	2			2		1	1	3	3	3	3	2	2	2	1	1	2	5	1	1	1	1		2	2	2
1495	2	2	9	1947	5	1	1						2	0	ATENDEDORA	5220	COMERCIO	47700	1	1	2			2		2		1	1	1	1	1	1	1	6				2			99		88	2	2	2	4	2
1496	2	1	7	1976	5	1	1						1	2	DISEÃ±O	3471	DIBUJO GRAFICO	62010	2	2	2			2		2		1	1	1	1	1	2	2	4				1	5	3						1	4	1
1497	2	2	3	1975	5	1	1						4		ASESORA DEL HOGAR PUERTAS AFUERA	9131		97001		1				2		2		3	3	3	3	3	1	1	3	1	1	1	2			1		1	2	2
1498	2	2	9	1970	5	1	1						3		CUIDADO DE ENFERMOS	5133	CUIDADO DE ENFERMOS	97003	5	2	2			2		1	1	3	3	3	3	3	2	1	6	1	1	1	2			1		1	1	1
1499	1	7	6	1959	5	1	1						3		GUARDIA	5169	CUIDABA UN SECTOR	80102	3	3	2			2		1	1	3	3	3	3	3	1	1	6	1	1	1	2			1		2	2	2
1500	1	1	1	1946	5	1	1						2	0	COMERCIANTE	9113	COMERCIO	47700	1	1	2			2		2		1	1	1	1	1	1	1	6				2			99		1	2	2	2	3	2
1501	1	6	1	1984	5	1	1						3		OBRERO	9313	CONSTRUCCION	43909	6	6	2			2		1	1	3	3	3	3	2	3	2	1	1	3	2	1	2	3	3		2	2	2
1502	1	2	3	1978	5	1	1						3		contabilidad	3433	administraciÃ³n	69200	4	4	2			2		2		3	3	3	3	3	2	1	2	1	1	1	2			1		1	2	2
1503	2	1	5	1960	5	1	1						3		TEMPORERA	9211	TRABAJO AGRICOLA	1100	6	5	2			2		1	2	3	3	3	3	3	3	2	2	2			1	2	4	1		2	2	2
1504	2	2	1	1952	5	1	1						2	0	VENDO ALMUERZOS A CAMIONEROS EN MI CASA	5220	INDEPENDIENTE	47991	1	1	2			2		2		99	1	1	1	1	2	1	6				2			99		99	99	99	2	4	2
1505	1	2	9	1955	5	1	1						3		carpintero	7124	constructora	43304	4	4	2			2		1	1	3	3	2	3	3	3	2	4	1	3	3	1	1	4	3		1	2	2
1506	1	1	2	1982	5	1	1						3		REPONEDOR ,TRABAJOS DE SUPERM EN UNIMARC	5220	COMERCIAL	47112	88	6	2			2		1	1	3	3	2	3	3	1	1	4	1	1	1	2			1		1	2	2
1507	1	2	3	1960	5	1	1						2	0	coordinador de tiempo entre los buses (sapos)	4133	independiente	49210	1	1	2			2		2		3	1	1	1	1	2	1	6				2			99		99	2	2	2	4	2
1508	2	4	1	1983	5	1	1						3		CAJERA Y REPONEDORA SUPERM. CARRERA	4211	VENTA ,COMERCIAL	47890	88	5	2			2		1	1	3	3	3	3	3	1	1	3	1	1	1	2			1		1	2	2
1509	1	1	6	1956	5	1	1						2	1	PESCADOR	6152	PESCA EN LACHA EN LA MAR	3100	2	2	2			2		2		1	1	1	1	1	3	1	6				2			99		99	2	2	2	4	2
1510	1	1	4	1972	5	1	1						3		CHOFER DE CAMIONES	8324	TRANSPORTE	49230	88	88	2			2		1	1	3	3	2	3	3	1	1	4	1	1	1	2			1		1	2	2
1511	1	4	4	1971	5	1	1						2	0	VENTA DE VERDURAS EN FERIA	5230	FERIA LIBRE	47211	1	1	2			2		2		1	1	1	1	1	2	1	3				2			99		99	88	99	2	4	2
1512	2	27	2	1973	5	1	1						2	0	SOY ARTESANA	7330	ARTESANÃ­A	47719	1	1	2			2		2		1	1	1	1	1	1	1	6				2			99		99	99	99	2	3	2
1513	1	7	8	1969	5	1	2	2	2	1			3		TARJADOR,CUENTEO DE CONTAINER	4131	EMPRESAS PORTUARIA	50120	88	88	2			2		1	1	3	3	3	3	3	2	1	4	1	1	1	2			1		1	2	2
1514	2	1	1	1962	5	1	1						2	0	CARGADOR DE LA FERIA	9333	FERIA LIBRE	47211	1	1	2			2		1	1	3	3	3	3	3	3	1	4				2			1		99	2	2	2	4	2
1515	2	2	2	1966	5	1	2	1					2	0	VENDE PAN AMASADO , PICARONES.	5230	VENTAS CUENTA PROPIA ,HACE PAN Y PICARONES	47214	1	1	2			2		2		1	1	1	1	1	3	1	3				2			99		99	2	2	2	4	2
1516	1	2	4	1967	5	1	1						3		GUARDIA DE CONSULTORIO	5169	ACTIVIDADES DE SEGURIDAD	86100	88	88	2			2		1	1	3	3	3	3	3	1	1	4	1	2	2	2			1		1	2	2
1517	2	3	1	1959	5	1	1						3		trabaje hasta el viernes pasado cuidando una abuelita	5133	particular	97003	88	1	2			2		2		3	3	3	3	3	3	1	2	3			2			1		1	2	2
1518	1	2	1	1967	5	1	2	2	1				2	0	TRABAJOS ESPORADICOS O POLOLOS	5230	GRABA MUSICA EN CD A PEDIDOS	18200	1	1	2			2		2		99	3	1	1	1	3	2	2				2			99		99	2	2	2	4	2
1519	1	1	9	1974	5	1	2	1					2	1	MAESTRO, HAGO TODO TIPO DE TRABAJOS: CARPINTERO, PINTOR, ARREGLO JARDINES	7129	ACTIVIDADES NO BIEN ESPECIFICADAS	41000	2	2	2			2		2		1	1	1	1	2	3	1	5				2			1		1	2	1	2	4	2
1520	1	2	1	1937	5	1	1						3		COBRADOR ,AYUDANTE DE SEMANERO	9113	PERSONA QUE VENDE PRODUCTOS VARIOS DE CASA EN CASA,SEMANERO.	64190	2	2	2			2		1	1	3	2	2	3	3	3	1	3	3			2			1		1	2	2
1521	1	1	9	1950	5	1	1						3		obrero de los astilleros	7214	astilleros ,portuaria	30110	88	88	3	1		2		1	1	3	3	3	3	3	2	1	3				2			1		1	2	2
1522	2	6	2	1959	5	1	1						3		PROFESORA	2330	COLEGIO	85490	5	5	2			2		2		3	3	3	3	3	2	1	6	1	1	1	2			1		1	2	2
1523	1	1	5	1956	5	1	1						3		chofer de colectivos	8322	transporte publico	49221	1	1	2			2		1	1	3	2	2	3	3	2	1	6	3			2			1		1	2	2
1524	1	2	2	1962	5	1	1						3		trabajo en agencia de aduanas ,pero tengo yo a cargo san antonio ,	3422	tramites de aduanas,bancos,etc	52294	88	1	2			2		1	1	3	2	1	1	2	1	1	6	1	1	1	2			1		1	2	2
1525	2	8	1	1951	5	1	1						2	0	TEJEDORA A PALILLO Y CROCHET	7332	TEJIDOS	82620	1	1	2			2		2		1	1	1	1	1	2	1	6				2			99		99	99	99	1	2	2
1526	2	1	5	1971	5	1	1						3		educadora de parvulo	2332	educaciÃ³n	85100	88	5	2			2		1	1	3	3	3	3	2	1	1	6	1	1	1	2			1		1	2	2
1527	2	2	8	1952	5	1	1						3		AUXILIAR DE PARVULOS	3320	EDUCACION ; COLEGIO	85100	7	7	2			2		1	1	3	3	2	3	3	2	1	2	1	2	2	1	2	4	4	MUNICIPALIDAD DE SAN ANTONIO	1	1	2
1528	2	9	6	1969	5	1	1						2	0	COMERCIANTE ARTICULOS VARIOS	1314	TIENDA DE ARTICULOS VARIOS	47810	1	1	2			2		2		1	1	1	1	1	2	1	5				2			99		99	2	2	2	3	2
1529	1	2	3	1988	5	1	1						3		REEMPLAZO DE AUXILIAR DE BUSES PULMAN	4133	TRANSPORTE	49224	88	88	2			2		1	1	3	3	2	3	3	3	2	1	1	3	4	1	1	4	1		1	2	2
1530	1	2	1	1969	5	1	1						3		instalaciones electrÃ³nicas, con herraamientas manuales y electricas	7245	empresa de instalaciones electricas	43210	6	4	2			2		1	1	3	3	2	3	3	3	2	1	1	2	3	1	3	4	1		1	1	1
1531	2	1	1	1940	5	1	1						2	0	CUIDADO DE ADULTOS EN LA NOCHE	5133	PARTICULAR	97003	1	1	2			2		2		3	3	2	3	3	3	1	3				2			1		1	2	2	1	4	1
1532	2	2	2	1980	5	1	1						6		manipuladora de alimentos	5122	negocio,venta de comida	56109	2	2	2											2	2	1	2				2			1		2
1533	2	2	1	1971	5	1	1						3		CAPATAZ SUPEVISORA	1319	PREVENCION DEL FUEGO CONAF	84120	9	4	1	2		1	10	1	1	1	3	2	3	2	2	1	4				1	2	2	1		1	2	2
1534	2	5	1	1984	5	1	2	2	1				3		PROFESORA PARVULARIA	2332	EDUCACIÃ³N	85100	88	3	2			2		1	1	3	2	1	3	2	1	1	3	1	1	1	2			1		1	2	2
1535	1	1	1	1963	5	1	1						3		obrero portuario, hace reemplazos de diferentes tareas segun las necesidades de la empresa: tarjador, talonero	9333	emresa maritima	50120	8	8	2			1	10	1	1	3	3	1	2	2	3	1	6	1	1	1	2			1		1	2	2
1536	1	2	8	1952	5	1	1						3		auxiliar	9132	colegio	85500	4	4	2			2		1	1	3	3	2	3	3	2	1	5	1	1	1	2			1		1	2	2
1537	1	1	8	1952	5	1	1						2	0	comerciante	1314	negocio de provisiones, alimentos	47810	1	1	2			99		2		1	1	1	1	1	2	1	5				2			99		99	2	2	2	3	2
1538	1	1	4	1989	5	1	1						2	4	ATENCION Y GUARDIA DE UN PUB	5169	PUB	56300	2	2	2			1	2	2		2	1	1	1	1	2	1	2				2			4	ESTAMOS DE SOCIOS CON MI PADRASTRO	1	2	2	2	4	2
1539	2	1	9	1969	5	1	1						5		ASESORA DEL HOGAR,PERO SOLO 2 VECES A LA SEMANA	9131		97001		1				2		2		3	3	2	3	3	3	1	3	3			2			1		1	2	2
1540	1	1	1	1949	5	1	2	2	2	2	2	3	3		TRABAJE COMO CAPITAN DE BARCOS ,DESDE LOS 20, HASTA QUE JUBILE	3142	PESQUERA	3110	88	88	2			2		1	1	3	3	2	3	2	1	1	6	1	1	1	2			1		1	2	2
1541	2	2	4	1954	5	1	1						2	0	vende dulces	9111	tiene un carrito con dulces, confites	47991	1	1	2			2		2		99	1	1	1	1	3	1	5				2			99		99	2	2	2	3	2
1542	2	1	1	1986	5	1	2	2	1				3		DEPENDIENTE ,CAJERA	4211	CARNICERIAS	47212	8	4	2			2		1	1	3	3	3	3	3	1	1	3	1	1	1	2			1		1	2	2
1543	1	1	1	1966	5	1	1						2	0	ENFIERRADOR,CARPINTERO	7123	CONSTRUCCIÃ³N	43909	1	1	2			2		1	1	1	1	1	2	3	3	2	1				1	3	2	3		1	1	1	2	4	1
1544	1	3	2	1972	5	1	1						3		ayudante de electromecanico	7231	taller mecanico de auto	45200	4	4	2			2		1	1	1	3	3	3	3	1	1	3	1	1	1	2			1		1	2	2
1545	2	2	8	1982	5	1	1						5		ASESORA DEL HOGAR	9131		97001		1				2		1	1	3	3	2	3	3	3	2	1	2			1	1	3	1		2	2	2
1546	1	2	7	1945	5	1	1						3		cjunior realiza comprasde repuesto de vehiculos	9151	empresade transporte colectivo y pr icular	49221	4	2	2			2		1	1	3	3	3	3	3	1	1	3	1	1	1	2			1		1	2	2
1547	2	2	1	1937	5	1	2	2	2	2	2	3	3		ILANDERA	8261	MANUFACTURA	13110	88	9	2			1	20	1	1	3	2	2	3	2	1	1	6	1	1	1	2			1		1	2	2
1548	1	2	6	1966	5	1	1						2	0	MAESTRO CONSTRUCTOR	7121	6	41000	1	1	2			2		2		1	1	1	1	2	1	1	6				2			1		1	2	2	2	4	1
1549	1	1	8	1957	5	1	1						3		Transportista de gruas	8333	Transportes	49200	88	2	2			2		1	1	3	2	3	3	2	1	1	5	1	1	1	1	1	3	1		1	1	1
1550	2	2	1	1964	5	1	1						3		Auxiliar farmaceutica	3228	7	47721	5	3	2			2		2		3	3	3	3	3	1	1	3	1	1	1	2			1		1	2	2
1551	2	2	4	1988	5	1	2	2	2	2	1		3		CAJERA	4211	VENTA DE MERCADERIA	47112	88	88	2			2		1	1	3	3	3	3	3	3	1	1	1	1	1	2			1		1	2	2
1552	2	1	7	1942	5	1	1						2	0	COSTURERA, RECIBO TRABAJO PARA CONFECCIONAR ROPA O ARREGLARLA	7436	TALLER DE COSTURERIA	95294	1	1	2			2		2		1	1	1	1	2	3	1	6				2			4	CLIENTES TRANSITORIOS	2	2	2	2	4	2
1553	1	5	7	1946	5	1	1						3		CHOFER DE BUSES INTERURBANOS	8323	EMPRESA DE TRANSPORTES	49220	9	7	2			2		2		3	3	3	3	3	1	1	6	1	1	1	2			3		1	1	1
1554	2	2	1	1983	5	1	1						3		TECNICO PARAMEDICO, ATIENDO AL PUBLICO EN FARMACIA, A VECES HACEMOS CURACIONES, EVALUACIONES EN DOMICILIO O URGENCIAS	3231	CONSULTORIO DE SALUD	84110	9	5	1	2		2		1	1	3	3	1	88	3	2	1	3				1	2	3	1		1	2	2
1555	2	8	5	1968	5	1	1						3		funciones administrativas, llevar el orden de los pedidos, atender a clientes y proveedores, contestar el telefono y revisar correos e	3431	supermercado	47112	4	4	2			1	14	1	1	1	2	1	2	2	1	1	6	1	1	1	2			1		1	2	2
1556	2	1	1	1958	5	1	1						2	0	VENDO YERBAS EN UN KIOSKO EN LA CALLE, TENGO QUE ATENDER A LA GENTE, MANEJAR EL DINERO Y LLEVAR UN CONTROL DE LOS PRODUCTOS	5230	KIOSKO DE YERBAS	47219	1	1	2			2		2		1	1	1	1	1	1	1	6				2			99		2	2	2	2	3	2
1557	1	1	5	1958	5	1	1						2	0	JARDINERO, CORTAR EL PASTO, ORELLAR, CORTAR CERCOS, DESFLORAR	6113	DOMICILIOS PARTICULARRES	81301	1	1	2			2		1	1	3	3	3	3	3	1	1	6				2			1		2	2	2	2	4	1
1558	1	3	1	1973	5	1	1						3		contador auditor, llevar los libros de ingresos y egresos, realizar las iomposiciones y los cheques de pago a los empleados y los proveedores	2411	empresa de transporte	49239	5	5	2			1	2	1	1	2	3	3	2	2	1	1	3	1	1	1	2			1		1	2	2
1559	2	15	9	1967	6	1	1						3		PROFESORA	2320	EDUCACION	85100	5	5	2			2		1	1	3	3	2	3	3	2	1	5	1	1	1	2			1		1	2	2
1560	2	18	3	1965	6	1	1						4		ASESORA DEL HOGAR	9131		97001		1				2		1	1	3	3	2	3	3	1	1	6	2			2			1		1	2	2
1561	1	1	8	1963	6	1	1						2	3	CAPATAZ	7129	CONSTRUCTION	41000	2	2	2			99		1	1	3	1	1	1	2	3	2	1				1	2	2	1		1	1	1	1	3	1
1562	2	1	1	1967	6	1	2	2	2	2	1		3		AYUDANTE ASITENCIAL	5132	AYUDANTE	47100	4	4	2			2		1	2	2	3	3	3	3	3	2	3	3			2			1		88	2	2
1563	2	2	8	1981	6	1	2	1					2	2	VENDEDORA	5220	VENTAS	47100	2	2	2			1	1	2		3	3	1	3	3	2	1	1				2			1		2	2	2	2	4	2
1564	2	4	8	1980	6	1	2	2	2	1			3		CAJERA	4211	SUPERMERCADO	47112	9	9	2			2		1	1	3	3	3	3	3	2	1	3	1	1	1	2			1		1	2	2
1565	1	1	9	1974	6	1	1						2	0	DISEÑO GRAFICO	3471	TECNOLOGIA	74101	1	1	2			1	1	2		2	2	2	2	1	3	2	1				1	3	4	99		88	2	2	2	4	2
1566	1	2	1	1954	6	1	1						2	0	ARTESANO EN MADERAS - CUEROS	7331	ARTESANÃ­A	15129	1	1	2			2		2		3	3	3	3	2	1	1	4				2			99		1	2	2	2	3	2
1567	1	7	1	1989	6	1	1						3		OPERARIO MAQUINARIA COSTURA	8263	FABRICACIÃ³N DE EQUIPO INDUSTRIAL	28000	6	6	2			2		1	1	3	3	1	3	3	1	1	3	1	1	1	2			1		2	2	2
1568	2	2	9	1953	6	1	1						3		COORDINADORA EDUCACIÃ³N VENDE CURSOS	1319	VENTAS DE CURSOS	85500	88	3	2			1	3	2		3	1	1	3	1	1	1	6	99			2			1		1	2	2
1569	1	1	1	1968	6	1	1						3		MONTAJES	7121	MONTAJES DE INFRAESTRUCTURA	41000	3	3	2			1	2	1	1	3	3	2	3	2	2	1	3	1	1	1	2			1		1	2	2
1570	2	1	9	1973	6	1	2	2	2	1			3		VENDEDORA DE CONFITES Y OTROS	5220	ALMACEN	47114	2	2	2			2		1	1	1	1	1	2	3	1	1	6	1	1	1	2			1		2	2	2
1571	1	1	1	1934	6	1	2	2	2	2	2	3	3		INSPECTOR MUNICIPAL	3152	MUNICIPIO	84120	9	4	1	1		1	3	1	1	1	1	1	3	2	1	1	6			1	2			1		2	2	2
1572	1	2	7	1960	6	1	1						3		CAMBIAR PIEZAS MECANICA	7233	MECANICA INDUSTRIAL	43909	9	7	2			2		1	1	3	3	3	3	3	2	1	1	1	2	2	1	2	3	1		1	2	2
1573	1	25	6	1966	6	1	2	1					3		MECANICO	7231	MINERIA	7100	9	9	2			1	7	1	1	2	3	2	3	2	1	1	6	1	1	1	2			1		1	2	2
1574	2	6	6	1981	6	1	1						3		ADMINISTRATIVO	2419	VENTAS DE RODAMIENTO	47999	88	4	2			2		1	1	3	3	3	3	3	1	1	4	1	1	1	2			1		2	2	2
1575	1	23	10	1951	6	1	1						3		MECANICO ARREGLO MAQUINARIA MINERIA	7233	MINERÃ­A	7200	9	9	2			2		1	1	3	3	3	3	3	1	1	6	1	1	1	2			1		1	2	2
1576	1	2	6	1961	6	1	1						3		INGENIERO EN PIPING	2142	DESARROLLO DE INGENIERIA PROYECTO Y CONSTRUCCIÃ³N	41000	88	9	2			1	1	1	1	1	3	3	3	2	2	1	3	1	1	1	1	1	1	1		1	2	2
1577	2	1	9	1967	6	1	1						3		VENDEDORA	5220	VENTAS EN GENERAL	47100	3	3	2			2		2		3	3	3	3	3	2	1	3	1	1	1	2			1		2	2	2
1578	2	4	5	1966	6	1	1						3		SUPERVISORA TECNICA	1239	SERVICIO PUBLICO SENAME	91000	88	5	1	1		2		1	1	3	1	1	3	3	1	1	6			1	2			1		2	2	2
1579	1	1	8	1971	6	1	1						3		JEFE DE OBRA	7129	1	41000	9	8	2			1	15	2		2	1	2	3	2	2	1	4	1	1	1	2			1		1	2	2
1580	2	3	9	1979	6	1	1						3		VENDEDORA INTEGRAL ,RITEIL	5220	7	74100	9	8	2			2		1	1	3	3	2	3	3	2	1	4	1	1	1	2			1		1	2	2
1581	1	3	1	1940	6	1	1						2	0	CHOFER DE COLECTIVO	8322	8	49221	1	1	2			2		2		3	3	3	1	1	1	1	6				2			99		99	99	88	2	4	2
1582	2	1	9	1952	6	1	1						6		VENTA DE ABARROTES	5220	7	47210	2	2	2											3	1	1	6				2			1		2
1583	1	3	3	1932	6	1	1						3		OPERARIO DE SASTRERIA	7433	1	14101	2	2	2			2		1	1	3	2	2	3	3	2	1	6	2			2			1		2	2	2
1584	1	3	8	1959	6	1	1						3		LIMPIA HOTALIZAS	6111	3	1130	2	2	2			2		2		3	3	3	3	3	3	1	1	2			2			1		3	2	1
1585	2	2	7	1987	6	1	1						3		MANIÃ±ULADORA DE ALIMENTO	5122	10	56100	9	3	2			2		1	1	3	3	2	3	3	2	1	1	1	2	2	1	1	4	1		1	1	2
1586	1	1	8	1989	6	1	2	2	2	1			3		AUXILIAR DE ASEO	9132	1	81210	9	4	2			2		1	1	3	3	3	3	3	2	1	1	1	1	1	1	2	3	1		1	1	1
1587	2	1	2	1984	6	1	1						3		ADMINISTRATIVA Y VENDEDORA	9110	7	82100	3	1	2			1	2	2		2	3	1	3	2	2	1	3	2			1	10	4	1		1	2	2
1588	1	3	6	1990	6	1	2	2	2	1			3		JORNALERO,HACER ESCAVACIONES,ESPARCIR PIEDRAS	9313	CONSTRUCCION	43120	6	6	2			2		1	1	3	3	3	3	3	2	1	1	1	1	1	1	1	1	1		1	2	2
1589	1	9	1	1980	6	1	1						3		OPERADOR DE HINCHA Y SOLDADOR	8111	MINERIA- OBRAS CIVILES	7200	9	9	2			2		1	1	3	3	2	3	3	1	1	5	1	1	1	2			1		1	2	2
1590	2	1	8	1948	6	1	1						2	0	MODISTA	7433	TALLER COSTURA	95294	1	1	2			2		2		3	3	3	1	1	1	1	5				2			99		99	2	2	1	4	2
1591	1	6	3	1964	6	1	2	2	2	1			3		SOLDADURA Y MONTAJE INDUSTRIAL	7212	MONTAJE INDUSTRIAL	43909	88	5	2			2		1	1	3	3	2	3	3	2	2	1	1	1	1	1	1	2	1		1	2	2
1592	2	2	1	1983	6	1	1						3		CAJERA	4211	CENTRO FOTOGRAFICO	74200	7	3	2			2		1	1	3	3	3	3	3	1	1	4	1	1	1	2			1		1	2	2
1593	1	1	1	1974	6	1	1						3		BODEGUERO	4131	CONSTRUCTORA	41000	9	5	2			1	3	1	1	2	2	2	2	2	1	1	3	1	3	2	1	3	4	1		1	2	2
1594	2	1	9	1956	6	1	1						2	0	CLASES DE INGLES	3320	JARDIN IINFANTIL	85100	1	1	2			2		2		3	2	2	3	3	2	1	3				2			1		88	2	2	1	2	2
1595	1	5	1	1960	6	1	1						3		CONDUCTOR DE CAMIONES	8324	OBRAS PUBLICAS	84130	9	6	2			2		1	1	3	3	3	3	3	1	1	6	1	1	1	2			4	ENTIDAD GUBERNAMENTAL	1	2	2
1596	2	4	6	1966	6	1	1						3		PROFESORA	2320	ESTABLECIMIENTO EDUCACIONAL	85210	5	5	2			2		1	1	3	3	3	3	3	1	1	6	1	1	1	2			1		2	2	2
1597	2	19	8	1974	6	1	1						3		PROFESORA BASICA	2331	ESTABLECIMIENTO EDUCACIONAL	85100	5	5	2			2		1	1	3	3	2	3	3	2	1	4	1	1	1	2			1		2	2	2
1598	2	2	3	1990	6	1	2	2	2	1			3		ATENCION A CLIENTE	4222	ESTUDIO FOTOGRAFICO	74200	4	2	2			2		1	1	3	3	3	3	3	3	2	1	1	1	1	2			1		1	2	2
1599	2	9	3	1958	6	1	1						3		TECNICO MEDICO	3231	HOSPITAL	86100	9	4	2			2		1	1	3	3	2	3	3	2	1	6	1	1	1	2			1		1	2	2
1600	1	2	1	1949	6	1	2	2	2	1			3		SECRETARIO ANALISTA	4115	CODELCO DIVICION EL TENIENTE	7290	9	9	1	1		1	4	1	1	3	3	2	3	3	1	1	6				2			1		1	2	2
1601	2	2	1	1971	6	1	2	2	2	1			3		AYUDANTE COCINA	5122	CARRITO COMIDA	56109	2	2	2			2		2		3	3	3	3	3	3	1	2	3			1	1	2	1		2	1	2
1602	2	2	4	1965	6	1	1						5		ASEO,PLANCHADO,LAVAR ROPA	9131		97001		1				2		1	1	3	3	1	2	3	2	1	6	1	1	1	2			1		88	2	2
1603	1	3	1	1969	6	1	1						3		MANTENCION DE AREAS VERDES EN PARQUES Y PLAZAS	9211	ASEO Y MANTENCION DE PARQUES Y JARDINES	81301	9	8	2			2		1	1	3	3	3	3	3	1	1	3	1	1	1	2			1		1	1	2
1604	1	2	7	1977	6	1	1						3		AYUDANTE SOLDADOR	7212	MAESTRANZA	25929	5	3	2			2		1	1	3	3	3	3	3	2	1	1	1	1	1	2			1		1	2	2
1605	2	1	6	1968	6	1	1						2	1	VENDEDOR FRUTAS VERDURAS	5230	VENTA DE VERDURAS Y FRUTAS A DOMICILIO EN CAMION	47211	2	2	2			1	1	2		2	3	2	2	2	1	1	6				2			4	con su esposo ,el es el dueÃ±o del negocio	99	2	2	2	4	2
1606	1	2	8	1945	6	1	2	2	2	1			2	0	PINTOR Y PEGAR CERAMICA	7141	CONTRUCCION	41000	1	1	2			2		1	1	3	3	2	2	3	2	2	1				1	3	3	1		1	2	2	1	1	1
1607	1	3	4	1968	6	1	1						3		JORNALERO,PONER POSTES DE MADERA,LOZA,LOCETAS,	9313	CONSTRUCTORA	43304	8	5	2			2		1	1	3	3	3	3	3	2	1	4	1	3	2	1	1	4	1		1	2	2
1608	1	1	9	1981	6	1	1						3		CHOFER	8322	PANADERIA	10711	2	2	2			2		1	1	3	3	3	3	3	2	1	2	3			2			1		1	2	2
1609	2	1	4	1978	6	1	2	2	2	1			3		SELECCIONADORA DE FRUTAS	9211	2	1200	9	8	2			2		2		3	3	3	3	3	3	2	1	1	1	1	1	2	3	1		1	2	1
1610	1	8	1	1981	6	1	1						3		ASISTENTE DEMANTENCION, ASEO	9132	1	81210	9	5	2			2		2		3	2	2	3	3	2	1	1	1	1	1	1	2	3	1		1	2	2
1611	2	3	1	1971	6	1	1						3		JEFE RECURSOS HUMANO	1232	EMPRESA SERVICIOS DE INGENIERÃA	71103	8	3	2			1	3	1	1	2	3	1	2	2	1	1	5	1	1	1	2			1		1	2	2
1612	2	2	5	1979	6	1	1						3		ENCARGADA DE VESTUARIO Y MAQUILLAJE	5141	PRODUCTORA DE CORTOMETRAJES	59100	5	4	2			2		1	1	3	3	1	3	3	3	2	1	2			1	1	1	1		2	2	2
1613	2	4	1	1964	6	1	2	2	2	1			2	0	CONTADORA	2411	JARDIN INFANTIL	85500	1	1	2			2		2		1	88	3	1	3	2	1	4				2			1		2	2	2	1	4	2
1614	2	1	1	1974	6	1	1						3		SECRETARIOA EJECUTIVO	3431	CHILE DEPORTE	82100	9	6	2			2		1	1	3	3	3	3	3	1	1	6	1	1	1	2			1		1	2	2
1615	1	2	2	1970	6	1	1						3		ACONDICIONADOR FISICO	3475	PRAPARACION FISICA	85410	4	4	2			2		1	1	3	3	1	1	3	1	1	3	1	1	1	2			1		2	2	2
1616	1	15	8	1969	6	1	1						3		DISEÃ±O GRAFICO	3471	CAJA DE EMBALAJE	82920	7	6	2			2		1	1	3	3	3	3	2	3	1	6	1	1	1	2			1		2	2	2
1617	1	3	4	1945	6	1	1						2	0	CHOFER LOCOMOCIÃ³N COLECTIVA	8323	LOCOMOCIÃ³N COLECTIVA	49210	1	1	2			2		2		1	1	1	1	3	1	1	6				2			99		99	2	2	2	2	2
1618	2	1	4	1970	6	1	2	2	2	2	2	3	3		SECRETARIA	4115	MUTUAL DE TRABAJADORES	86100	6	3	2			2		1	1	3	3	2	3	3	2	1	6	1	1	1	2			1		2	2	2
1619	2	2	8	1973	6	1	2	2	1				3		VENDEDORA	5230	VENTAS DE PERIODICOS	47191	88	9	2			2		1	1	3	3	1	2	3	2	1	5	1	1	1	2			1		2	2	2
1620	2	1	8	1953	6	1	2	1					5		LAVADO Y PLANCHADO	9131		97001		1				2		2		2	3	3	3	3	3	1	1	2			2			1		2	2	2
1621	1	2	6	1949	6	1	1						3		JARDINERO	6113	JARDINERIA	81301	5	4	2			1	1	1	2	3	3	3	3	3	1	1	5	1	1	1	2			1		2	2	2
1622	2	1	1	1973	6	1	1						3		ADMINISTRATIVA CONTABLE	4121	CONTAVILIDAD	69209	6	5	2			2		1	1	3	3	2	3	3	1	1	5	1	1	1	2			1		1	2	2
1623	1	3	8	1965	6	1	1						3		MECANICO	7231	ARRIENDO DE VEHICULOS	77100	2	2	2			2		1	1	2	3	2	2	3	1	1	2	1	1	1	2			1		99	2	2
1624	2	2	7	1963	6	1	1						3		LIMPIEZA	9132	EMPRESA DE ASEO	81210	5	3	2			2		1	1	1	3	3	3	3	3	1	4	1	2	3	2			1		3	2	2
1625	1	1	1	1985	6	1	1						3		VENDE PASAJES	5220	TRASPORTE	49224	9	3	2			2		1	1	3	3	3	3	3	2	1	2	1	1	1	2			1		3	2	2
1626	2	1	1	1951	6	1	1						2	0	TRABAJO VOLUNTARIO PARA IGLESIA COMO MONITORA DE SALUD	3460	ORGANIZACION SIN FINES DE LUCRO, IGLESIA	94910	1	1	2			2		2		3	3	2	2	3	1	1	5				2			99		99	99	99	2	4	2
1627	1	2	7	1986	6	1	1						3		ATIENDE UN NEGOCIO DE ABARROTES Y BOTILLERIA	5220	COMERCIO	47810	2	1	2			2		1	1	3	3	3	3	3	2	2	1	2			1	1	3	1		2	1	2
1628	1	1	6	1957	6	1	1						3		SUPERVISOR EN OFC Y TERRENO	8163	ESSEL AGUA POTABLE	36000	9	6	2			1	20	1	1	3	3	2	3	2	2	1	6	1	2	2	2			1		1	2	2
1629	1	2	1	1961	6	1	1						3		OPERARIO PRODUCCION MINA A, MANEJAR LOS TRENES, VACIAR MINERALES EN BUZONES	8311	PRODUCCION DE COBRE	7290	9	9	2			2		1	1	3	3	3	3	3	1	1	6	1	1	1	2			1		1	2	2
1630	2	2	4	1953	6	1	1						2	0	CONTADORA, CONTABILIDAD LEYES SOCIAL	3433	DIFERENTE CLIENTES DEL RUBRO COMERCIO Y TRANSPORTE	69000	1	1	2			2		2		1	1	1	1	1	1	1	6				2			1		2	2	1	1	4	1
1631	1	2	1	1979	6	1	2	2	2	1			2	0	ESTUDIO FORESTAL, CALIFICACION DE TERRENO COMO INGENIERO FORESTAL	2213	PREDIO AGRÃ­COLA	1100	1	1	2			2		2		3	3	3	3	3	3	2	1				1	1	1	1		2	2	2	1	4	1
1632	1	2	5	1946	6	1	1						3		OPERARIO DE AGUA INDUSTRIAL VIGILAR Y ENTREGAR AGUA	7120	MINERIA	7200	9	9	2			2		1	1	3	3	3	3	3	1	1	6	2			2			1		1	1	2
1633	1	1	1	1976	6	1	1						3		CHOFER DE COLECTIVO	8322	TRANSPORTE	49221	6	3	2			2		1	1	3	3	3	3	3	3	1	2	3			2			1		2	2	2
1634	1	3	9	1947	6	1	1						2	0	ELABORAR Y VENDER CHAPARROS Y SANDWINCH	9111	VENTA DE ALIMENTOS	47219	1	1	2			2		2		3	1	1	1	1	3	1	3				2			1		2	2	2	2	4	2
1635	1	2	1	1958	6	1	1						3		GUARDIA DE CANCHAS SINTENTICAS	5169	GIMNACIO PRIVADO	93110	3	3	2			2		1	1	3	3	3	3	3	3	1	2	1	1	1	2			1		1	2	2
1636	1	27	9	1977	6	1	1						3		JORNAL	9313	AGRO	3220	9	8	2			2		1	1	3	3	3	3	3	3	2	1	1	3	5	1	3	2	1		1	2	2
1637	1	1	8	1989	6	1	1						3		RALEO	9211	CONTRATISTA AGRICOLA	1629	4	4	2			2		1	2	3	3	3	3	3	3	1	1	2			2			3		88	2	1
1638	2	6	1	1958	6	1	1						3		AUXILIAR DE SERVICIO	9132	CONSULTORIO PUBLICO	86100	88	6	2			2		1	1	2	88	2	3	3	1	1	6	1	1	1	2			1		1	2	2
1639	1	3	6	1945	6	1	2	1					3		MAESTRO CONSTRUCTOR	7121	EMPRESA AGRICOLA	1100	7	2	2			2		2		3	3	3	3	3	3	1	1	1	3	4	2			99		2	2	2
1640	1	1	1	1956	6	1	1						1	40	CHEFER	8322	LINEA DE COLECTIVOS	49221	5	5	2			2		2		1	1	1	1	1	3	1	5				2								2	4	2
1641	2	9	3	1971	6	1	1						5		ASESORA DE HOGAR	9131		97001		1				2		1	1	3	3	3	3	3	2	1	2	1	1	1	2			1		2	2	2
1642	2	1	1	1970	6	1	1						5		NANA	9131		97001		1				2		1	1	2	3	2	3	3	1	1	6	1	1	1	2			1		2	2	2
1643	1	2	6	1964	6	1	1						2	0	CHOFER	8324	TRAMSPORTE	49200	1	1	2			2		2		1	1	1	1	1	1	1	6				2			99		99	2	2	2	4	2
1644	2	9	2	1968	6	1	1						4		ASESORA DEL HOGAR	9131		97001		1				2		1	1	3	3	3	3	3	3	1	3	2			2			1		2	2	2
1645	2	1	1	1965	6	1	1						3		LIMPIEZA	9132	CENTRO DE ATENCION MEDICA	86100	3	1	2			2		1	1	3	3	3	3	3	1	1	5	1	2	2	2			1		88	2	1
1646	2	1	3	1974	6	1	2	2	1				3		AUXILIAR DE SERVICIO DE SALUD	5132	HOSPITALARIO	86100	88	88	2			2		1	1	3	3	3	3	3	3	1	6	1	2	2	1	1	4	1		1	1	1
1647	1	1	4	1968	6	1	1						3		MAESTRO GASFITER	7136	EMPRESA CONTRATISTA DE AGU POTABLE	36000	4	4	2			2		1	1	2	3	2	2	3	1	1	6	1	1	1	2			1		2	1	1
1648	2	2	6	1969	6	1	1						3		CAJERA EN CENTRO DE SERVICIO	4211	CONVUSTIBLES	47300	88	4	2			2		1	1	3	3	3	3	3	1	1	4	1	1	1	2			1		1	1	2
1649	1	8	5	1989	6	1	1						3		RALEO	9211	CONTRATISTA PARA EMPRESAS AGRICOLA	78300	4	4	2			2		1	2	3	3	3	3	3	3	1	1	2			2			3		2	1	1
1650	2	1	3	1963	6	1	1						3		VENDEDORA Y ATENCION DE PUBLICO EN ALMACEN Y ROTICERIA	5220	ALMACEN Y ROTICERIA	47216	2	2	2			2		1	1	3	2	3	2	2	1	1	3	1	1	1	2			1		2	1	2
1651	1	1	4	1974	6	1	1						3		CONDUCTOR DECAMIONES	8324	TRASPORTE DEACIDO	49230	9	9	2			2		1	1	3	3	3	3	3	3	1	6	1	1	1	2			1		2	2	1
1652	1	9	1	1968	6	1	1						3		ELECTRICISTA INDUSTRIAL, INSPECTOR TECNICO DEL AREA ELECTRICA	7137	MANTENCION ELECTRICA YMECANICA	43210	9	9	2			1	12	1	1	3	2	1	3	2	3	1	2	1	2	2	1	1	4	3		2	1	1
1653	1	28	12	1971	6	1	1						3		REPONEDOR FARMACIA	9333	O	3210	88	88	2			2		1	1	3	3	3	3	3	2	1	5	1	1	1	2			1		1	1	2
1654	1	2	5	1986	6	1	2	2	2	1			2	0	OBRERO EN CONSTRUCCIÃ“N	9313	CONSTRUCCIÃ“N EN GENERAL	43909	1	1	2			2		1	1	3	3	2	3	3	3	2	1				1	5	2	4	FAMILIAR	1	2	2	2	4	2
1655	2	4	1	1964	6	1	2	2	2	2	2	3	3		SELECCIONADORA DE FRUTAS	9322	FRIGORIFICO	10300	6	6	2			2		1	1	3	3	3	3	3	2	2	1	1	1	1	2			1		1	2	2
1656	2	5	6	1967	6	1	1						5		ASESORA DEL HOGAR	9131		97001		1				2		1	1	3	3	3	3	3	2	1	2	2			2			1		2	2	2
1657	1	5	1	1960	6	1	1						3		AUXILIAR DE ASEO	9132	1	81210	1	1	2			2		2		3	3	3	3	3	3	1	6	2			2			1		2	2	2
1658	1	2	4	1990	6	1	1						3		AYUDANTE DE CONSTRUCCION	9313	CONSTRUCION	43909	5	5	2			2		1	1	3	3	3	3	3	2	2	1	1	3	88	1	1	3	1		2	2	2
1659	2	1	6	1951	6	1	1						5		ACESORA DEL HOGAR	9131		97001		1				2		1	1	3	3	3	3	3	1	1	5	1	1	1	2			1		3	1	1
1660	2	2	3	1976	6	1	1						3		TESORERA	4212	CASINO DE JUEEGO	92001	8	7	2			1	120	2		3	3	2	2	2	1	1	3	1	1	1	2			1		1	2	2
1661	1	1	1	1982	6	1	1						3		OPERARIO TRANSITORIO	9312	4	10000	9	9	2			2		1	1	3	3	3	3	3	2	1	2	1	1	1	1	1	1	1		1	2	2
1662	1	19	6	1946	6	1	1						3		CHOFER	8322	O	52299	9	6	2			2		1	1	3	3	3	3	3	2	1	4	3			2			4	ENCARGADO DE MANTENCI N	3	2	2
1663	2	1	7	1954	6	1	2	2	1				3		AUXILIODE ASEO	9132	10	81210	6	5	2			2		1	1	3	3	3	3	3	1	1	6				2			1		3	2	2
1664	2	9	8	1957	6	1	2	2	2	1			3		SECRETARIA EJECUTIVA	4115	AGENCIA DE VIAJES	79900	3	3	2			2		1	1	3	3	3	3	3	1	1	3	1	1	1	2			1		2	2	2
1665	2	22	12	1984	6	1	1						3		PROFESORA	2331	EDUCACIÃ³N	85210	5	5	2			2		1	1	3	3	3	3	2	2	1	3	1	1	1	2			1		2	2	2
1666	2	9	1	1961	6	1	2	2	2	1			2	0	LABADO DE ALFOMBRAS	8264	LIMPIEZA	96019	1	1	2			2		2		3	1	1	1	1	3	1	2				2			1		2	2	2	2	4	2
1667	1	2	1	1969	6	1	1						3		TECNICO DE MAQUINA TRAGAMONEDA	2143	ENTRETENIMIENTO	92009	9	9	2			2		1	1	3	3	3	3	3	1	1	3	1	1	1	2			1		2	2	2
1668	1	2	1	1965	6	1	1						3		AUXILIAR DE ASEO	9132	ASEO INDUSTRIAL	81299	6	4	2			2		1	1	3	3	2	3	3	3	1	1	1	2	4	1	3	4	1		2	2	2
1669	1	31	3	1955	6	1	1						2	0	COMERCIANTE	5220	VENTAS	47113	1	1	2			2		2		1	1	1	1	2	2	1	4				2			1		2	2	2	2	1	2
1670	1	1	2	1958	6	1	1						3		ASEO INDUSTRIAL	9132	1	81290	88	6	2			2		1	1	3	3	3	3	3	2	1	4	1	1	1	2			1		2	2	2
1671	1	3	7	1966	6	1	1						3		INGENIERO EN MINA PROFESIONAL RESIDENTE	2147	MANTENCION DECAMINOS CONSERVACION DE CAMINOS RURALES	42100	5	5	2			1	14	1	1	1	1	1	1	2	3	2	3	1	3	2	1	1	4	1		1	1	2
1672	1	3	3	1983	6	1	1						3		OPERARIO DE ASEO INDUSTRIAL	9132	ASEO INDUSTRIAL	81299	9	8	2			2		1	1	3	3	3	3	3	2	1	3	1	1	1	2			1		1	2	2
1673	1	1	1	1985	6	1	1						3		CONSERJE	9141	EDIFICIO PARTICULAR	81100	2	2	2			2		1	1	3	3	3	3	3	1	1	1	1	1	1	2			1		1	2	2
1674	2	5	1	1971	6	1	2	2	2	1			3		VENDEDORA	5220	NEGOCIO DE ROPA	47820	2	2	2			2		1	1	3	3	3	3	3	3	1	1	2			2			1		2	2	2
1675	1	20	7	1940	6	1	1						2	0	VENDEDOR AMBULANTE	9112	VENTAS DE PLADTICOS PUERTA A PUERTA	47000	1	1	2			2		2		1	1	1	1	1	1	1	4				2			4	EL ES SU PROPIO JEFE	99	2	2	2	4	2
1676	1	24	8	1982	6	1	1						3		PROFESOR	2300	ESTABLECIMIENTO EDUCACIONAL	85100	4	4	2			2		1	1	3	3	3	3	3	2	1	3	1	1	1	2			1		2	2	2
1677	2	2	8	1950	6	1	1						3		CONFECCION DE MALLAS	8263	TALLER DE CONFECCION	14101	3	3	2			2		1	1	3	3	3	3	3	1	1	6	1	1	1	2			1		1	2	2
1678	1	1	1	1987	6	1	2	2	2	1			3		COSECHA DE TOMATES	6111	CONSERVADORA Y EXPORTADORA DE TOMATES	1131	7	7	2			2		1	1	3	3	3	3	3	3	2	2	1	1	1	1	1	2	1		1	2	2
1679	1	1	7	1960	6	1	2	2	1				3		CHOFER CAMIONES ALGIBE	8324	TRANSPORTE CAMIONES	49230	2	2	2			2		1	1	3	3	3	3	3	3	2	3	1	1	1	2			1		1	2	2
1680	2	28	10	1969	6	1	1						2	0	VENDE CHALECOS	5220	VENTAS	47000	1	1	2			2		2		1	1	1	1	1	1	1	6				2			4	YO MISMA SOY MI JEFA	99	2	2	2	1	1
1681	1	16	9	1980	6	1	1						3		MINERO, MANEJO DE MAQUINARIA PESADA	8332	MINERÃ­A	7200	9	9	2			2		1	1	3	3	3	3	3	1	1	3	1	1	1	2			1		1	1	2
1682	2	2	1	1971	6	1	1						3		PROFRESORA DE INGLES	2320	EDUCACION	85491	5	5	2			2		1	1	3	3	3	3	3	2	1	3	1	1	1	2			1		2	2	2
1683	1	2	8	1958	6	1	1						3		RIEGO	9211	AGRICOLA	1611	4	4	2			2		1	1	3	3	3	3	3	3	2	1	2			1	2	4	1		88	1	2
1684	1	25	11	1947	6	1	1						3		ENCARGADO DEL DEPARTAMENTO ESCOLAR	2331	DEPARTAMENTO DE EDUCACION	94999	88	4	2			1	3	1	1	1	1	1	2	2	1	1	6			1	2			1		1	1	2
1685	2	2	7	1976	6	1	1						3		ASISTENTE DE TURNO, ADMINISTRATIVO	9211	AGRICOLA	1100	9	8	2			1	20	1	1	3	3	3	3	2	1	1	4	1	1	1	2			1		1	1	2
1686	2	2	7	1969	6	1	1						5		ASESORA DEL HOGAR	9131		97001		1				2		1	1	3	3	1	2	3	1	1	3	2			2			1		88	2	2
1687	1	1	7	1977	6	1	1						3		SUPERVISOR DE MANTENCION ELECTRICOMECANICA	8281	AGRICOLA	1612	88	9	2			1	20	1	1	2	2	1	3	2	1	1	5	1	1	1	2			1		88	1	2
1688	2	3	1	1979	6	1	2	2	2	1			3		GARZONA	5123	RESTAURANTES	56101	4	4	2			2		1	1	3	3	3	3	3	3	1	3	2			2			1		88	1	2
1689	1	1	6	1973	6	1	1						3		JEFE ADMINISTRATIVO DE SEGURIDAD	5169	EMPRESA DE SEGURIDAD	80209	8	4	2			1	6	1	1	1	1	1	1	2	1	1	4	1	1	1	2			1		1	1	2
1690	1	2	7	1969	6	1	1						3		OPERARIO DE PRENSA, ELABORACION DE VINO	8278	AGRICOLA	1200	6	6	2			2		1	1	3	3	3	3	3	1	1	6	1	1	1	2			1		2	1	2
1691	1	28	9	1973	6	1	1						2	0	POLOLITOS CORTANDO LEÃ±A	9162	COFTANDO LEÃ±A	1100	1	1	2			99		99		3	3	3	99	3	2	1	3				2			1		1	2	2	1	4	2
1692	1	8	9	1973	6	1	1						3		EMPALETIZADO	9322	MANUFACTURA	1612	9	7	2			2		1	1	3	3	3	3	3	3	2	1	1	3	2	1	2	4	1		88	1	2
1693	2	1	7	1944	6	1	1						3		MANIPULADORA DE ALIMENTOS	5122	ALIMENTOS DE ESCOLARES	85100	7	2	2			2		1	2	3	3	3	3	3	1	1	6	1	1	1	2			3		2	2	1
1694	1	9	5	1963	6	1	1						3		ASEO	9132	GANADERA	1400	9	5	2			2		1	1	3	3	3	3	3	1	1	5	1	1	1	2			3		2	2	1
1695	2	1	5	1988	6	1	1						1	40	RALEO DE FRUTOS	9211	FUNDO AGRICOLA	1240	5	5	2			2		1	1	1	1	1	1	1	3	2	1				1	2	1						1	1	1
1696	1	1	4	1972	6	1	1						1	4	OBRERO DE LA CONSTRUCCION	7120	CONTRUCCION	41000	2	2	2			2		2		1	1	1	1	1	3	2	1				1	5							1	1	2
1697	1	2	7	1964	6	1	1						2	0	ENFIERRADOR	7214	ARTESANIA ENFIERRO	25999	1	1	2			2		2		1	1	1	1	1	3	2	3				1	3		99		88	2	2	1	4	1
1698	1	1	2	1963	6	1	1						1	3	ARTESANO Y PIRQUINERO	7113	VENTA DE ARTESANIA EN PIEDRA	47736	2	2	2			1	3	2		1	1	1	1	1	3	1	6				2								2	4	2
1699	1	8	9	1964	6	1	1						3		ARTESANO EN PIEDRA	7331	VENTA DE ARTESANIA ENPIEDRA	47736	3	3	2			2		1	1	3	3	3	3	3	2	1	5	2			2			1		1	2	2
1700	1	20	12	1956	6	1	1						3		TEMPORERO	9211	AGRICOLA	1619	7	2	2			2		1	1	3	3	3	3	3	3	2	1	3			1	2	2	1		1	2	2
1701	1	27	4	1951	6	1	1						3		CHOFER DE CAMIONES	8324	TRANSPORTE	49230	2	2	2			2		1	1	3	3	3	3	3	3	1	3	2			2			3		1	1	1
1702	2	2	2	1973	6	1	2	1					3		SELECCIONADORA	9322	EXPOETADORA	46301	5	5	2			2		1	1	3	3	3	3	3	3	2	2	1	3	2	1	3		1		1	2	2
1703	1	1	1	1965	6	1	2	2	2	1			3		RALEO	9211	AGRICOLA	1619	5	5	2			2		1	1	3	3	3	3	3	3	2	1	2			1	2	1	3		99	2	1
1704	2	2	1	1987	6	1	2	2	1				3		CAJERA,ATENCION DE PUBLICO	4211	SERVICENTRO	47300	9	4	2			2		1	1	3	3	3	3	3	3	1	3	1	1	1	2			1		1	2	2
1705	1	6	2	1980	6	1	1						3		RALEO DE FRUTA	9211	ACTIVIDAD AGRICOLA	1240	6	6	2			2		1	1	3	3	3	3	3	2	2	2	1	3	2	1	2	1	1		1	2	2
1706	1	2	6	1975	6	1	1						3		TRABAJOS AGRICOLA EN PARRON	9211	AGRICOLA	1619	6	6	2			2		1	2	3	3	3	3	3	3	2	5	1	3	2	1	1	4	3		1	1	1
1707	2	2	3	1978	6	1	1						3		COCECHAR	9211	AGRICOLA	1630	5	5	2			2		1	1	3	3	3	3	3	3	2	1	2			1	4	2	1		1	2	2
1708	1	1	1	1960	6	1	1						3		ADMINISTRADOR	3439	FERRETERIA	47521	2	2	2			1	1	1	1	2	2	2	3	3	2	1	6	1	1	1	2			1		1	2	2
1709	1	1	4	1966	6	1	1						3		CHOFER DE CAMIONES	8324	TRANSPORTE AGRICOLA	52299	2	2	2			2		1	1	3	3	3	3	3	1	1	2	1	1	1	2			1		2	2	2
1710	1	2	1	1976	6	1	1						3		TEMPORERO	9211	FUNDO AGRICOLA	1100	6	6	2			2		1	1	3	3	3	3	3	2	2	1	2			1	4		1		2	2	2
1711	1	1	1	1951	6	1	1						3		OBRERO DE MINA	7111	CODELCO CHILE	7290	9	9	2			2		1	1	3	3	3	3	3	1	1	6			1	2			1		1	2	2
1712	2	5	3	1964	6	1	1						3		CORTAR OREJAS DE CERDO	7411	ACTIVIDADES NO BIEN ESPECIFICADAS	10111	88	7	2			2		1	1	3	3	3	3	3	2	1	3	1	1	1	2			1		1	2	2
1713	2	13	11	1960	6	1	2	2	2	2	2	3	3		COSECHA DE CEBOLLAS,ZANAHORIAS	6110	AGRÃ­COLA	1139	88	9	2			2		1	1	3	3	3	3	3	3	2	2	1	1	1	2			1		3	2	2
1714	2	2	7	1981	6	1	1						3		ADMINISTRATIVA DE ACTA TOMA DE ACTA	3432	PODER JUDICIAL	84230	9	6	3	1		2		1	1	3	2	3	3	3	1	1	4				2			1		1	2	2
1715	2	2	9	1956	6	1	1						2	2	VENDE ROPA AMERICANA	5220	VENTA ROPA	47742	2	2	2			2		2		3	3	3	3	3	2	1	6				2			99		3	2	2	2	4	2
1716	1	1	9	1958	6	1	1						3		PROFESOR	2330	COLEGIO MUNICIPAL	85490	9	5	2			2		1	1	3	3	2	3	3	2	1	6				2			1		1	2	2
1717	2	2	1	1976	6	1	2	1					5		SERVICIOS DOMESTICO PUERTAS AFUERA	9131		97001		1				2		1	1	3	3	3	3	3	3	2	1	3			1	2	1	1		2	2	2
1718	1	15	9	1977	6	1	1						3		OBRERO AGRICOLA	9211	EXPORTADORA DE FRUTAS	46202	3	3	2			2		1	1	3	3	3	3	3	3	2	6	1	3	2	1	1	3	1		1	2	2
1719	1	1	6	1973	6	1	2	2	2	1			3		COSACHA,RALEAR,LIMPIAR,	6110	PARCELA AGRICOLA	1630	2	2	2			2		1	1	3	3	3	3	3	2	2	3	1	1	1	1	2	3	1		1	2	2
1720	2	10	5	1972	6	1	1						3		EMBALADORA DE FRUTA	9322	PACKING, AGRICULTURA	46301	9	9	2			2		1	1	3	3	3	3	3	3	1	1	1	3	3	2			1		1	2	2
1721	2	2	1	1975	6	1	1						3		JEFA UTP COLEGIO	2359	COLEGIO	85499	9	5	2			1	25	1	1	2	1	1	3	2	1	1	6				2			1		1	2	2
1722	2	1	1	1954	6	1	1						3		PROFESORA	2330	COLEGIO MUNICIPAL	85490	9	6	2			2		1	1	3	3	2	3	3	1	1	6				2			1		1	2	2
1723	1	3	1	1955	6	1	1						3		GUARDIA SEGURIDAD	5169	SUPERMERCADO	47112	5	2	2			2		1	1	3	3	2	3	3	1	1	2	1	1	1	2			2		1	1	1
1724	1	1	9	1957	6	1	1						3		VENDEDOR DE MINIMARCKET	5220	MINIMARCKET	47113	1	1	2			2		2		3	1	1	1	1	2	1	2	3			2			1		1	2	2
1725	2	1	1	1963	6	1	1						3		ASEO Y MANTENCION	9132	ASEOS EN BANCOS	81210	6	1	2			2		1	1	3	3	2	3	3	2	1	1	1	2	2	2			1		1	1	1
1726	1	2	6	1949	6	1	1						2	0	VENDEDOR AMBULANTE	9110	VENTA DE VERDURAS,FRUTAS,	47211	1	1	2			2		2		3	1	1	1	1	1	1	6				2			4	EL ES SU PROPIO JEFE	1	2	2	2	4	2
1727	1	2	7	1947	6	1	1						3		CHOFEF	8323	TRANSPORTE	49000	2	2	2			2		1	1	3	3	3	3	3	3	1	4	3			2			1		2	2	2
1728	1	14	11	1956	6	1	1						3		PREPARADOR DE SALSA	5122	PRODUCTOS DE HOGAR Y ALIMENTOS	47111	9	8	2			2		1	1	3	3	1	3	3	1	1	6	1	1	1	2			1		2	2	2
1729	1	13	11	1981	6	1	1						3		PRESTADOR DE SERVICIOS PROFESIONALES EN CONSTRUCCIÃ³N	2142	CONSTRUCCIÃ³N	43909	88	4	2			2		1	1	3	3	3	3	3	2	1	2				2			1		1	2	2
1730	1	2	7	1981	6	1	1						2	2	AYUDANTE MAESTRO,PINTOR,PEGA LADRILLO,ALBAÃ±IL	9313	CONTRUCCION	41000	2	2	2			2		1	1	3	3	3	3	3	3	2	1				1	1	4	1		1	2	2	2	4	2
1731	1	2	1	1956	6	1	1						2	0	ELECTRICO ELECTRONICO	7243	ARREGLA TELEVISORES	95210	1	1	2			2		2		3	1	1	1	1	1	1	6				2			4	soy yo el dueno	1	2	2	2	4	2
1732	1	3	1	1988	6	1	2	2	2	1			3		AUXILIAR DE PRODUCCION PALETIZADOS	8278	AGUA MINERAL VITAL	11040	9	7	2			2		1	2	3	3	3	3	3	1	1	3	1	1	1	2			1		1	2	2
1733	1	2	1	1967	6	1	1						3		CHOFER COLECTIVO	8322	LOCOMOCION COLECTIVA	49221	1	1	2			2		1	1	3	3	3	3	3	2	1	4	2			2			1		1	2	2
1734	2	1	6	1958	6	1	1						3		ENSUMO	8278	EXPORTADORA DE VINOS	11020	88	8	2			2		1	1	3	3	3	3	3	2	1	3	1	1	1	2			1		1	2	2
1735	1	4	1	1940	6	1	1						2	0	CULTIVOS	6111	COSECHA AGRICOLA	1100	1	1	2			2		2		1	1	1	1	1	1	2	3				1	2		1		1	2	2	1	1	1
1736	2	2	9	1966	6	1	1						3		SECRETARIA	4115	EMPRESA AGRICOLA	1100	6	6	2			2		1	1	3	3	3	3	3	1	1	3	1	2	2	2			1		2	2	2
1737	1	5	7	1972	6	1	1						3		MANTENCION ELECTRICA	7137	6	43210	9	9	2			2		1	1	3	3	2	3	3	3	2	1	1	2	5	1	1	3	1		1	2	2
1738	1	29	10	1965	6	1	1						3		JARDINERO	6113	SERVICIOS FUNEBRES	93990	88	3	2			2		1	1	3	3	3	3	3	2	1	3	1	1	1	2			1		2	1	2
1739	1	2	1	1965	6	1	1						3		JARDINERO EN PARQUE CEMENTE IO	6113	1	81300	88	3	2			2		1	1	3	3	3	3	3	1	1	3	1	1	1	2			1		1	2	2
1740	1	2	5	1967	6	1	1						3		OPERADOR DE CALIBRADORES	8290	2	10300	8	8	2			2		1	1	2	3	2	3	3	1	1	6	1	2	2	1	1	4	1		1	2	2
1741	2	1	2	1982	6	1	1						5		ASESORA DEL HOGAR	9131		97001		1				2		2		3	3	2	3	3	1	2	5	2			1	1	2	1		2	2	1
1742	2	4	6	1959	6	1	1						3		DESBROTE DE PARRONES	9211	2	1210	7	7	2			2		1	1	3	3	3	3	3	3	2	1	1	3	5	1	3		1		2	2	2
1743	1	13	10	1950	6	1	1						3		CHOFER DE CAMIONES	8324	FRUTICOLA	1200	9	8	2			2		1	1	3	3	3	3	3	2	1	6	1	1	1	2			1		2	2	2
1744	2	25	5	1974	6	1	1						3		ADMINISTRATIVO	3430	HOSTAL	55199	3	3	2			1	6	1	2	1	1	1	1	2	1	1	4	1	1	1	2			1		1	2	2
1745	2	24	1	1970	6	1	1						3		ENFERMERA	2230	CENTRO DE DIALISIS	86100	5	5	2			2		2		3	3	3	3	3	1	1	6	1	1	1	2			1		2	2	2
1746	1	14	6	1959	6	1	1						3		CHOFER DE CAMION	8324	EMPRESA AGRICOLA	52299	3	2	2			2		1	1	3	3	3	3	3	1	1	6	1	1	1	2			1		1	2	2
1747	2	9	4	1977	6	1	1						3		APERARIA DE GUARDAROPIA	9152	1	96099	5	4	2			2		1	1	3	3	2	3	3	2	1	3	1	1	1	2			3		3	1	1
1748	2	2	6	1986	6	1	1						3		CAJERA DE SUPERMERCADO	4211	7	47112	9	7	2			2		1	1	3	3	3	3	3	2	2	1	1	2	5	1	1	3	1		2	2	2
1749	1	22	3	1968	6	1	1						3		AGRICULTOR	6210	AGRICULTURA	11100	88	4	2			2		1	1	3	3	3	3	3	2	2	3	2			1	1	4	1		2	2	2
1750	2	1	5	1969	6	1	2	1					5		CUIDA UNA NINA	5131		97001		1				2		2		3	3	3	88	3	3	2	1	3			1	2		1		88	2	2
1751	1	6	10	1978	6	1	1						3		OPERARIO FAENADOR	7411	FAENADORA	10110	9	9	2			2		1	1	3	3	3	3	3	1	1	5	1	1	1	2			1		2	2	2
1752	2	6	7	1988	6	1	1						3		SECRETARIA	4115	SERVICIOS, MUNICIPAL	84110	88	7	1	3		2		1	1	3	3	3	3	3	3	1	4			5	2			1		2	2	2
1753	2	5	3	1982	6	1	1						3		PREOPERACIONAL LAVA LAS MAQUINAS	9132	SUPER POLLO	10130	9	9	2			2		1	1	3	3	3	3	3	2	1	3	1	1	1	2			1		1	2	2
1754	1	2	4	1961	6	1	2	2	2	1			2	0	MAESTRO ALBAÃ±IL,PEGA LADRILLOS,ESTUCA,ETC	7122	ACTIVIDADES NO BIEN ESPECIFICADAS	41000	1	1	2			2		2		3	3	2	2	3	3	2	1				2			4	CON UN PARTICULAR	1	2	2	1	1	1
1755	2	21	11	1987	6	1	2	2	2	1			3		SECRETARIA EN UNA CONSTRUCTORA	4115	CONSTRUCTORA	41000	88	3	2			2		1	1	3	3	3	3	3	3	2	1				1	1	3	1		2	2	2
1756	1	2	1	1966	6	1	1						3		ENCARGADO DE RECINTOS DEPORTIVOS	9152	SERVICIOS COMUNALES SOCIALES	93110	88	2	2			1	1	1	1	3	2	2	3	2	2	1	6	1	1	1	2			1		1	2	2
1757	2	8	5	1953	6	1	1						3		JEFE DE GABINETE DEL ALCALDE	3431	SERVICIOS COMUNALES SOCIALES	84110	88	6	1	3		1	7	1	1	2	2	1	1	2	3	1	3			2	2			1		1	2	2
1758	1	2	1	1957	6	1	1						2	2	EMPASTAR ,PINTA,PEGA CERAMICA,ETC	7141	CONSTRUCCION	43302	2	2	2			2		1	1	1	1	2	1	1	3	2	1				1	1	3	1		1	1	1	1	1	1
1759	1	9	7	1961	6	1	1						3		CHOFER MUNICIPAL	8300	SERVICIOS COMUNALES SOCIALES	84110	88	5	1	1		2		1	1	3	3	3	3	3	1	1	6			1	2			1		1	2	2
1760	1	11	11	1944	6	1	1						3		CUIDADO DE PLANTACIONES DE CIRUELOS Y NOGALES	9152	AGRÃ­COLA	1240	88	5	2			2		1	1	3	3	3	3	3	3	1	1	2			2			1		3	2	2
1761	2	9	2	1972	6	1	1						3		ENCARGADO DE BIBLIOTECA	4141	SERVICIOS COMUNAL	91010	88	5	2			2		1	1	3	1	1	1	3	1	1	5			1	2			1		1	1	1
1762	2	5	8	1962	6	1	1						3		AUXILIAR DE SERVICIO DE ASEO	9132	SERVICIO COMUNAL	88900	88	5	2			2		1	1	3	3	3	3	3	1	1	6				2			1		1	2	2
1763	2	1	9	1956	6	1	1						2	0	PREPARACION DE REPOSTERIA	5122	COMERCIO MENOR	56109	1	1	2			2		2		1	1	1	1	1	3	2	4				1	2		88		88	2	2	2	4	2
1764	2	2	1	1974	6	1	1						3		ENCARGADA DE PARTICIPACION CIUDADANA,	2446	CONSTRUCCIÃ³N	88900	88	6	2			2		1	1	3	3	3	3	3	3	1	2	1	3	2	2			1		1	2	2
1765	1	1	1	1987	6	1	1						3		JORNALERO EN CONSTRUCCION,PREPARACION DE CEMENTO	9313	CONSTRUCCIÃ³N	43909	88	2	2			2		1	1	3	3	3	3	3	2	2	1	1	2	4	1	2	3	1		1	2	2
1766	1	1	5	1958	6	1	1						2	0	COSER CALZADO,PEGAR TAPILLAS,REPARAR CALZADO	7442	ACTIVIDADES NO BIEN ESPECIFICADAS	95230	1	1	2			2		2		99	99	99	99	1	3	1	6				2			99		99	99	99	2	3	1
1767	1	1	1	1943	6	1	2	2	1				3		HACER PAN,PANADERO	7412	COMERCIO MENOR	56109	1	1	2			2		1	1	3	3	3	3	3	2	1	2	1	1	1	2			1		1	2	2
1768	1	2	1	1961	6	1	1						3		TECNICO PARAMEDICO SERVICIOS DE RAYOS	3133	SERVICIO COMUNAL	86902	88	5	2			2		1	1	3	3	3	3	3	1	1	6				2			1		2	2	2
1769	2	3	7	1956	6	1	1						3		ENCARGADA DE BODEGA,CALCULOS DE SUBSIDIOS,SACAR FOTOCOPIAS,ETC	4131	SERVICIOS COMUNALES SOCIALES,HOSPITAL	86100	9	5	2			1	1	1	1	3	3	3	3	3	1	1	6				2			1		3	2	2
1770	1	1	4	1985	6	1	1						3		ENCARGADO DE GIMNACIO,ASEO,ORDEN,AREA VERDE	9162	SERVICIO COMUNAL	84110	88	2	1	3		1	1	1	1	3	2	1	3	2	2	1	4				2			1		88	2	2
1771	1	2	8	1952	6	1	1						3		RIEGA VIÃ±EDO	9211	AGRICULTURA, VIÃ±AS	1610	88	6	2			2		1	1	3	3	3	3	3	1	1	6	1	1	1	2			1		1	2	2
1772	1	2	1	1951	6	1	1						3		CUIDADO DE CASA ,JARDÃ­N ,MANTENCION	6113	ACTIVIDAD NO BIEN ESPECIFICA	81301	1	1	2			2		1	1	3	3	3	3	3	1	1	4	2			2			1		88	2	2
1773	2	2	1	1965	6	1	1						3		MANIPULADORA DE ALIMENTOS EN COLEGIO COCINA Y SIRVE ALMUERZOS	5122	SERVICIOS COMUNITARIOS SOCIALES	56290	88	5	2			2		1	1	3	3	3	3	3	2	1	4				2			1		2	2	2
1774	2	1	1	1982	6	1	1						3		ENCARGADA DE ENLACES	4115	SERVICIO	85499	88	5	2			2		1	1	3	3	3	3	3	3	1	2				2			1		2	2	2
1775	1	2	1	1992	6	1	2	2	2	1			3		CELLADO DE CAJAS DE UVAS	9322	AGRICOLA	1210	88	5	2			2		1	1	3	3	3	3	3	3	2	1	1	1	1	1	2	2	1		2	2	2
1776	1	2	1	1972	6	1	1						3		CARABINERO	5162	SERVICIO COMUNAL	84230	9	5	3	1		1	10	1	1	3	3	3	3	2	1	1	6				2			1		1	2	2
1777	2	1	5	1977	6	1	1						3		VENDEDOR DE ROPA	5220	TIENDA COMERCIAL	47710	6	5	2			2		1	1	3	3	3	3	3	1	1	2	1	1	1	2			1		1	2	2
1778	2	2	5	1954	6	1	2	2	1				3		SUPERVISORA DE PAKIN DE FRUTAS	9322	EXPORTADORA DE FRUTAS	46301	88	8	2			1	100	1	1	3	3	3	3	2	2	2	5	1	2	3	1	1	4	1		1	2	2
1779	1	8	5	1960	6	1	1						3		ENCARGADO DE OBRA	2142	CONSTRUCCIÃ³N	41000	5	5	2			1	29	1	1	1	2	2	3	2	3	2	2	1	3	88	1	1	4	1		1	2	2
1780	2	2	8	1976	6	1	1						3		DIGITADORA EN OFICINA	4113	SERVICIO COMUNAL	84220	9	7	3	1		2		1	1	3	3	3	3	3	1	1	5				2			1		1	2	2
1781	1	9	3	1964	6	1	1						3		JEFE DE OBRA EN CONSTRUCCION	1223	CONSTRUCCION	43909	7	5	2			1	34	1	1	1	2	1	3	2	1	1	6	1	1	1	2			1		1	2	2
1782	1	2	1	1955	6	1	1						3		OPERADOR DE CALDERA	8162	AGROINDUSTRIAL	1100	9	7	2			2		1	1	3	3	3	3	3	1	1	6	1	1	1	2			1		1	2	2
1783	2	5	9	1973	6	1	1						3		COCINERA	5122	ACTIVIDAD NO BIEN ESPECIFICA	10750	2	2	2			2		1	1	3	3	3	3	3	1	1	3	1	1	1	2			1		1	1	1
1784	2	5	6	1963	6	1	1						3		ASISTENTE EN EDUCACION	5131	INTERNADO EN DEFICIENCIA MENTAL	85000	2	2	2			2		2		1	2	3	3	2	1	1	2				2			1		1	1	1
1785	2	1	1	1950	6	1	1						3		PROFESOR DE CIENCIAS INTEGRADAS	2320	SERVICIO COMUNAL	85100	88	6	2			2		1	1	3	3	3	3	3	2	1	6				2			1		2	2	2
1786	2	1	7	1987	6	1	1						3		ADMINISTRACION CONTABLE EN REMUNERACION ,PAGO IVA,IMPOSICIONES	4121	COMUNICACIONES	46520	9	5	2			2		1	1	3	3	3	3	3	1	1	1	1	2	2	2			1		1	2	2
1787	1	2	1	1985	6	1	1						3		NOTIFICADOR JUDICIAL	4190	SERVICIOS COMUNALES SOCIALES	84230	88	4	2			1	2	2		3	2	2	3	3	2	1	3				1	1	2	1		1	2	2
1788	1	2	9	1956	6	1	1						3		COBRADOR EN TERRENO DE MULTITIENDA	4215	ACTIVIDADES NO BIEN ESPECIFICADAS	47100	9	6	2			2		1	1	3	3	2	88	3	2	1	5	1	1	1	2			1		1	2	2
1789	2	1	1	1976	6	1	1						3		OPERADORA DE PERECIBLES SECCION CARNICERIA	7411	COMERCIO MAYOR	46316	88	6	2			2		1	1	3	3	3	3	3	2	1	5	1	1	1	2			1		3	2	2
1790	2	2	8	1961	6	1	1						3		PROFESORA BASICA	2331	SERVICIOS COMUNALES SOCIALES	85100	9	6	2			2		1	1	3	3	3	3	3	2	1	2				2			1		2	2	2
1791	1	1	5	1973	6	1	1						3		PROFESOR DE RELIGION	2320	COLEGIO EDUCACIONAL	85499	88	5	2			2		1	1	3	3	1	3	3	2	1	4	1	1	1	2			1		1	2	2
1792	2	1	1	1966	6	1	1						1	2	VENDEDORA,IR AL BANCO,REVISAR PAPELES,ATENDER TELEFONO	5220	COMERCIO MAYOR INTERNET	46699	2	2	2			2		1	1	1	1	1	1	1	1	1	6				2								2	3	1
1793	2	3	1	1983	6	1	1						3		ACOMODADORA DE MANZANAS	6111	AGRÃ­COLA	1240	9	6	2			2		1	1	3	3	2	3	3	3	2	2	1	1	1	1	3		1		1	2	2
1794	1	1	6	1956	6	1	1						2	0	VENDEDOR DE PRODUCTOS ELECTRICOS Y LUMJINARIAS	9112	COMERCIO DE PRODUCTOS ELECTRICOS	47525	1	1	2			2		2		99	99	99	99	1	2	1	6				2			99		99	99	99	2	3	2
1795	1	1	6	1963	6	1	1						3		MATRON GINECOLOGICO	2230	SERVICIO COMUNAL SOCIAL	86909	88	5	2			1	10	1	1	3	1	1	3	2	1	1	6				2			1		1	2	2
1796	2	2	8	1955	6	1	1						2	0	COMERCIANTE DE FERIAS LIBRES	5230	COMERCIO MENOR	47890	1	1	2			2		2		3	3	3	3	1	3	1	5				2			99		99	2	99	2	4	2
1797	1	6	7	1958	6	1	1						2	0	DESABOLLADURA Y PINTURA DE AUTOMOVILES	7231	ACTIVIDADES NO ESPECIFICADAS	45203	1	1	2			2		2		3	3	3	3	1	2	1	6				2			99		99	2	2	2	3	2
1798	2	2	6	1988	6	1	1						3		VENDEDORA DE CDS	5220	COMERCIO MAYOR	47620	88	2	2			1	1	1	1	3	2	2	3	2	2	1	3	1	1	1	2			4	con el esposo de la dueÃ±a	1	2	2
1799	1	8	8	1960	6	1	1						3		ENCARGADO DE RECOGER DESECHOS	6111	AGROINDUSTRIA	1610	9	8	2			2		1	1	3	3	3	3	3	1	1	6	1	1	1	2			1		1	2	2
1800	1	9	1	1959	6	1	1						2	0	CHOFER DE LOCOMOCION COLECTIVA	8323	TRANSPORTES Y COMUNICACIONES	49210	1	1	2			2		2		3	3	99	88	1	2	1	6				2			99		99	2	2	2	4	2
1801	1	12	2	1990	6	1	2	2	2	1			3		EMBALADOR	9322	EXPORTADORA DE FRUTAS	46202	7	7	2			2		1	1	3	3	3	3	3	3	2	1	1	2	2	1	1	3	1		3	2	2
1802	1	1	6	1961	6	1	1						3		ASEO Y VIGILANCIA	9152	SERVICIO COMUNAL	81210	88	5	2			2		1	1	3	3	3	3	3	3	1	2	2			2			1		1	2	2
1803	1	2	5	1985	6	1	1						3		PREPARACION Y APLICACION DE CEMENTO	9313	CONSTRUCCION	43909	2	2	2			2		1	1	3	3	3	3	3	3	2	1	1	1	1	1	3	3	1		1	2	2
1804	2	1	1	1983	6	1	2	2	2	1			3		COSECHA DE UVA	9211	AGRICOLA	1210	5	5	2			2		1	1	3	3	3	3	3	3	2	1	2			1	1	4	1		2	2	2
1805	2	9	1	1957	6	1	1						3		ARSENALERA	3231	SERVICIO COMUNAL	86909	88	88	2			2		1	1	3	3	3	3	3	2	1	6				2			1		3	2	2
1806	1	3	6	1979	6	1	1						3		VENTAS	3415	ESTABLECIMIENTO FINANCIERO	64199	9	3	2			2		1	1	3	3	3	3	3	1	1	2	1	2	3	2			1		1	2	2
1807	1	2	1	1965	6	1	1						3		GUARDIA DE SEGURIDAD	5169	COMERCIO	46100	88	5	2			1	40	1	2	3	3	3	3	3	1	1	1	1	1	1	2			3		1	2	2
1808	1	2	1	1957	6	1	1						3		CHOFER	8324	TRANSPORTE TERRESTRE	49200	9	7	2			2		1	1	3	3	3	3	3	2	1	5	1	1	1	2			1		2	2	2
1809	1	3	1	1969	6	1	1						3		MANTENCION ELECTRICA	7137	EXPLOTACION DE MINAS	9900	9	9	2			2		1	1	3	3	3	3	3	1	1	2	1	1	1	2			1		2	2	2
1810	2	2	1	1947	6	1	1						2	0	VENTAS DE PLASTICOS Y REPOSTERIA	5220	COMERCIO	47214	1	1	2			1	2	2		3	3	3	3	1	1	1	6				2			99		2	2	2	2	4	2
1811	1	1	1	1983	6	1	1						3		CARABINERO	5162	SERVICIO COMUNAL	84230	9	3	3	1		2		1	1	3	3	3	3	3	2	1	4				2			1		2	2	2
1812	1	2	1	1966	6	1	1						3		PROFESOR DE MATEMATICAS	2320	SERVICIO COMUNAL	85000	6	6	2			1	3	1	1	3	3	3	3	2	1	1	3				2			1		2	1	1
1813	2	2	5	1970	6	1	2	2	2	2	1		3		EN VIVERO CUIDADO DE KIWIS	6111	AGRICULTURA	1230	88	4	2			2		1	1	3	3	3	3	3	3	1	2	1	1	1	2			1		3	2	2
1814	1	2	1	1953	6	1	1						2	0	VENTAS DE ABARROTES	5220	COMERCIO	47810	1	1	2			2		2		3	1	1	1	1	2	1	6				2			4	trabajador por cuenta propia	2	2	2	2	4	2
1815	1	2	9	1962	6	1	2	2	2	1			3		CONSTRUCCION METALICA,SOLDAR,ARMAR, PINTAR EN FIERRO	7212	CONSTRUCCION	43909	88	3	2			2		1	2	3	3	3	3	3	3	2	2				1	2	3	3		2	2	2
1816	1	7	1	1985	6	1	2	2	2	1			3		OPERADFOR DE LINEA	9322	EXPORTADORA DE ALIMENTOS	46301	6	3	2			2		1	1	3	3	3	3	3	3	2	2				1	2	4	1		1	2	2
1817	1	1	5	1935	6	1	1						1	2	CHOFER	8322	TRANSPORTE DE PASAJEROS	49210	2	2	2			2		2		1	1	1	1	1	2	1	6				2								2	4	2
1818	2	7	7	1982	6	1	1						3		EJECUTIVA COMERCIAL	3415	VENTAS	47000	8	5	2			2		1	1	3	3	3	3	3	2	1	2	1	1	1	2			1		2	2	2
1819	2	1	9	1942	6	1	1						3		PROFESORA BASICA	3310	SERVICIOS COMUNALES SOCIALES	85100	88	6	2			2		1	1	3	3	3	3	3	2	1	6				2			1		1	2	2
1820	1	4	1	1944	6	1	1						2	0	ATIENDE NEGOCIO	5220	COMERCIO MENOR	47810	1	1	2			2		2		3	2	2	2	2	3	1	3				2			99		99	2	2	2	3	2
1821	2	3	8	1974	6	1	1						3		GERENTE DE UNA SUCURSAL DE TIENDA	1314	COMERCIO MAYOR	46100	8	4	2			1	9	1	1	1	1	1	2	1	2	1	5	1	1	1	2			1		1	2	2
1822	2	1	7	1989	6	1	2	2	2	1			3		CORTANDO MAZORCAS DE CHOCLOS	6110	ACTIVIDADES NO BIEN ESPECIFICADAS AGROINDUSTRIA ALIMENTICIA	1300	88	8	2			2		1	1	3	3	3	3	1	3	2	2	1	1	1	1	1	3	1		1	2	2
1823	2	2	8	1952	6	1	1						3		PROFESORA BASICA	2300	SERVICIOS COMUNALES SOCIALES	85100	88	5	2			2		2		3	3	3	3	3	2	1	6	1	1	1	2			1		2	2	2
1824	2	1	5	1989	6	1	2	2	2	1			3		EMBALADORA DE FRUTAS MANSANAS	9322	ACTIVIDAD NO BIEN ESPECIFJCA	1240	7	6	2			2		1	1	3	3	3	3	3	3	2	1	1	1	1	1	2	4	1		1	2	2
1825	1	2	6	1978	6	1	1						3		CHOFER DE TRACTOR,APLICACION ,PICADURA DE SARMIENTO	8331	AGRICULTURA	1612	88	3	2			2		1	1	3	3	3	3	3	3	2	3	1	2	2	1	2	1	1		1	2	2
1826	2	1	2	1975	6	1	1						5		ASESORA DEL HOGAR	9131		97001		1				2		1	1	3	3	3	3	3	2	1	4	1	1	1	2			1		1	2	2
1827	1	2	5	1950	6	1	2	2	2	1			3		EN BODEGA ORDEN ALMACENAMIENTO ARMADO DE CAJAS	4131	AGRICULTURA EXPORTACION DE FRUTAS	1619	9	9	2			2		1	1	3	3	3	3	3	3	2	2	1	1	1	2			1		1	1	2
1828	2	1	1	1986	6	1	2	2	2	1			3		EMBALADORA DE FRUTAS	9322	COMERCIO MAYOR	46301	88	7	2			2		1	1	3	3	3	3	3	3	2	2	1	1	1	1	1	3	1		1	2	2
1829	1	9	8	1976	6	1	1						3		DESPACHO DE MERCADERIA EN BODEGA	4131	COMERCIO MAYOR	46100	88	5	2			1	6	1	1	3	3	2	3	2	2	1	4	1	1	1	2			1		1	2	2
1830	2	2	2	1954	6	1	1						3		JEFE DE GERENCIA DE COAGRA SANTA CRUZ	1312	COMERCIO MAYOR AGRÃ­COLAS	46301	88	3	2			1	6	1	1	2	1	1	1	2	1	1	4	1	1	1	2			1		1	2	2
1831	1	2	1	1973	6	1	1						1	2	MECANICO AUTOMOTRIZ	7231	TRANSPORTES Y COMUNICACIONES	45201	2	2	2			1	3	2		1	1	1	1	1	2	1	5				2								2	3	2
1832	1	2	6	1949	6	1	1						3		OPERADOR DE EVAPORADOR DE CONCENTRADOS DE JUGOS	8275	ACTIVIDAD NO BIEN ESPECIFICO	0	9	7	2			2		1	1	3	3	3	3	3	3	1	3	1	3	2	2			1		1	2	2
1833	2	1	1	1953	6	1	1						3		TECNICO PARAMEDICO	3231	SERVICIO	86100	88	5	2			2		1	1	3	3	3	3	3	2	1	6				2			1		2	2	2
1834	1	1	1	1944	6	1	1						1	2	INGENIERO AGRONOMO	2213	AGRICULTURA	1100	2	2	2			1	20	2		1	1	1	1	1	1	1	6				2								2	1	2
1835	1	5	4	1945	6	1	1						3		MEDICO VETERINARIO	2223	SERVICIO COMUNAL	75000	9	4	2			1	14	2		1	1	1	1	1	1	1	4				2			4	ESTADO	1	1	2
1836	1	0	3	1954	6	1	1						2	2	ABOGADO	2421	ACTIVIDADES NO BIEN ESPECIFICADAS	69101	2	2	2			1	2	2		1	1	1	1	1	1	1	6				2			99		99	99	99	2	3	1
1837	1	3	1	1964	6	1	1						3		CARGODOR DE CAJAS	9333	EXPORTACION AGRICOLO	46301	5	5	2			2		1	1	3	3	3	3	3	3	2	1	1	3	4	1	6	2	1		88	2	2
1838	2	8	8	1962	6	1	2	2	2	1			3		COSECHA DE CEREZAS Y EMBALAJE DE FRUTAS	6110	PACKING DE FRUTAS AGRICULTURA	46301	88	8	2			2		1	1	3	3	3	3	3	3	2	1	1	1	1	2			1		2	2	2
1839	2	1	1	1983	6	1	1						2	0	VENDE ENSALADAS EN BOLSAS EN LA FERIA LIBRE	9111	COMERCIO MENOR	47211	1	1	2			2		2		3	2	2	2	2	3	2	1				1	2	2	1		1	2	2	2	4	2
1840	1	1	9	1962	6	1	1						4		MAYORDOMO DESIGNA TAREAS A TRABAJADORES EN CASA PARTICULAR	9131		97001		2				1	2	1	1	2	3	1	3	2	1	1	5	3			2			1		2	2	2
1841	2	1	1	1982	6	1	2	1					2	0	BANQUETERA HACE POSTRES EN EVENTOS	5120	COMERCIO MAYOR EN RESTAURANT Y HOTELES	56100	1	1	2			2		1	1	2	2	2	3	3	3	2	5				1	3	1	4	CON PERSONAS QUE LA CONTRATAN PARA EVENTOS	88	2	1	2	4	2
1842	2	2	2	1949	6	1	1						3		PROFESORA DE EDUCACION MEDIA	2320	SERVICIOS COMUNALES SOCIALES	85210	88	6	2			2		1	1	3	3	3	3	3	1	1	6				2			1		1	2	2
1843	1	1	1	1984	6	1	1						2	1	DESCARGA DE MADERA PARA FABRICAR CASAS	9333	CONTRUCCION	41000	2	2	2			2		2		3	3	3	3	3	3	2	1				1	3	1	4	DUEÃ±O DEL CAMION	3	2	2	1	4	2
1844	1	8	3	1957	6	1	1						3		INSPECTOR GENERAL ,CONVIVENCIA ESCOLAR,DISCIPLINA,ATENCION APODERADOS,ETC	2352	SERVICIOS COMUNALES SOCIALES	85500	88	6	2			1	10	1	1	1	1	1	2	2	1	1	6				2			1		1	2	2
1845	2	5	3	1972	6	1	1						3		SECRETARIA	4115	PANADERIA Y FUENTE DE SODA	10711	5	5	2			1	30	1	1	1	1	1	2	2	2	1	6	1	1	1	2			1		2	2	2
1846	1	2	9	1971	6	1	1						3		JEFE DE TIENDA COMERCIAL	1314	COMERCIO MAYOR	47719	9	5	2			1	45	1	1	1	3	1	3	2	2	1	6	1	1	1	2			1		2	2	2
1847	1	1	5	1982	6	1	2	1					3		PROFESOR DE EDUCACION FISICA	2320	CLASES DE ESCUELA	85410	6	6	2			2		1	1	3	3	3	3	3	2	1	2				2			1		2	2	2
1848	1	1	6	1963	6	1	1						3		MEDICO EN MEDICINA GENERAL	2221	SERVICIO MEDICINA	86200	88	3	2			1	9	1	1	3	1	1	3	2	1	1	3				2			1		1	1	1
1849	1	2	1	1955	6	1	1						3		PROFESOR DE HISTORIA	2320	ENSEÑANMZA	85000	5	5	2			2		1	1	3	3	3	3	3	1	1	2				2			1		1	2	2
1850	2	1	1	1963	6	1	1						3		VENDEDORA DE ALIMENTOS EN CONSERVA	5220	COMERCIO MAYOR	46301	88	8	2			2		1	1	2	2	2	3	2	1	1	6	1	1	1	2			1		1	2	2
1851	2	2	1	1970	6	1	1						3		EXTRACCION DE SANGRE	3231	SERVICIO COMUNAL SOCIAL	86902	88	9	2			2		1	1	3	3	3	3	3	1	1	6				2			1		1	2	2
1852	1	1	6	1974	6	1	1						3		VENTAS DE PERFUMES	5220	COMERCIO	47722	9	9	2			1	120	1	1	1	1	1	1	2	1	1	4	1	2	2	2			2		2	2	2
1853	2	1	2	1971	6	1	1						3		DESBROTE DE VIÃ±A	9211	AGRICULTURA	1210	4	4	2			2		1	1	3	3	3	3	3	3	2	1	2			1	1	1	1		2	2	2
1854	1	1	8	1945	6	1	1						2	0	PEGA LADRILLOS ,TRABAJOS CON CEMENTO ,MADERA ES MAESTRO DE LA CONSTRUCCION	7121	CONSTRUCCION	43909	1	1	2			2		2		3	3	3	3	1	3	2	1				1	1	3	1		1	2	2	1	1	1
1855	1	2	6	1979	6	1	1						3		FIAMBRERO,VENTAS EN ROTISERIA Y CORTE	7411	COMERCIO MAYOR	10120	88	6	2			1	4	1	1	3	3	3	3	2	1	1	4	1	1	1	2			1		2	2	2
1856	2	2	1	1963	6	1	1						5		SERVICIOS DOMESTICO PUERTAS AFUERA	9131		97001		1				2		1	1	3	3	3	3	3	2	1	6	1	1	1	2			1		1	2	2
1857	1	3	1	1989	6	1	1						3		PEGAR LADRILLOS HACER SERCHAS,COLOCAR TECHOS,ETC	7131	CONSTRUCCIÃ³N	43909	88	2	2			2		1	1	3	3	3	3	3	3	2	1	2			1	1	3	1		2	2	2
1858	1	9	9	1953	6	1	1						3		PROFESOR	2330	COLEGIO OCTAVI MUJICA BALENZUELA	85490	4	4	1	1		1	12	1	1	1	1	1	1	2	1	1	6			1	2			1		1	2	2
1859	2	2	1	1980	6	1	1						3		APOYO DE OFICINA,DOCUMENTOS,TRAMITES BANCARIOS,	9151	SERVICIO COMUNAL	82110	88	5	2			2		1	1	3	3	3	3	3	3	1	2				2			1		1	2	2
1860	1	1	2	1981	6	1	1						2	0	VENDE FRUTAS Y VERDURAS A DOMICILIO	9111	ACTIVIDADES NO BIEN ESPECIFICADAS	47991	1	1	2			2		2		99	99	99	99	1	1	1	4				2			99		99	99	99	2	4	2
1861	1	1	5	1965	6	1	1						2	0	VENTAS EN FUNERARIA	5143	COMERCIO MENOR	96031	1	1	2			2		2		3	1	1	1	1	1	1	5				2			99		99	2	2	2	4	2
1862	2	1	1	1968	6	1	1						3		INSPECTORA EN INTERNADO ,CUIDADO DE ALUMNOS	5131	SERVICIO COMUNAL	85500	88	4	2			2		1	1	3	3	3	3	3	2	1	5				2			1		3	2	2
1863	1	1	7	1954	6	1	1						3		OBRERO AGRÃ­COLA ,SIEMBRA ,COSECHA ,REGADIO DE TRIGO,PAPAS,	9211	AGRÃ­COLA	1110	88	4	2			2		1	1	3	3	3	3	3	1	1	5	1	1	1	2			1		3	2	2
1864	1	11	5	1974	6	1	1						3		PULIJADOR DE CHULETAS	7411	AGROINDUSTRIA ALIMENTACIA	10111	9	9	2			1	10	1	1	3	3	3	3	2	2	1	4	1	1	1	2			1		1	2	2
1865	2	21	9	1976	6	1	1						3		DOCENTE,PROFESOR DE INGLES EN ENSEÃ±ANZA MEDIA	2320	SERVICIO COMUNAL	85210	88	5	2			2		1	1	3	3	3	3	3	2	1	5				2			1		2	2	2
1866	2	5	1	1949	6	1	1						2	1	COCINA, ATIENDE PUBLICO EN RESTAURANT	5122	COMERCIO MENOR	56101	2	2	2			2		2		2	2	2	2	1	3	1	6				2			99		99	99	99	2	4	2
1867	1	1	4	1974	6	1	1						3		ASISTENTE DE BOVEDA EN CASINO	4121	ACTIVIDADES NO BIEN ESPECIFICADAS	80102	88	7	2			1	6	1	1	2	3	2	3	2	1	1	3	1	1	1	2			1		2	2	2
1868	2	2	9	1964	6	1	1						3		COSECHA DE ARANDANO	9211	AGRÃ­COLA	1100	88	5	2			2		1	1	3	3	3	3	3	3	2	1	3			1	3	3	1		3	2	2
1869	1	2	6	1959	6	1	1						3		MOZO,CORTA PASTO,ES JARDINERO,ETC	6113	AGRICULTURA	1619	88	2	2			2		1	1	3	3	3	3	3	2	1	5	1	1	1	2			1		1	2	2
1870	2	1	3	1979	6	1	2	2	2	1			3		CAJERA	4211	SERVICIO COMUNAL	47000	88	4	2			2		1	1	3	3	3	3	3	2	1	4	1	1	1	1	1	1	2		2	2	2
1871	1	1	6	1980	6	1	1						3		CHOFER DE CLECTIVO	8322	TRANSPORTE TERRESTRE	49221	1	1	2			2		1	1	3	3	3	3	3	2	1	5	2			2			1		88	2	2
1872	1	5	6	1946	6	1	1						2	1	VENDEDOR ZAPATOS TERMINAL	5220	COMERCIO MENOR	47717	2	2	2			2		2		3	99	99	99	1	2	1	6				2			99		99	2	2	2	3	2
1873	2	3	5	1969	6	1	2	2	2	1			3		DESBROTANDO UVA DE EXPORTACION	6110	AGRICULTURA	1619	88	6	2			2		2		3	3	3	3	3	3	2	1	1	3	2	1	1	3	1		1	2	2
1874	1	9	6	1968	6	1	1						3		CUIDADO DE CASA,ASEO,REGAR,CUIDADO DE PISCINA Y MANTENCION	9132	ACTIVIDAD NO BIEN ESPECIFICA	81301	1	1	2			2		1	1	3	3	3	3	3	2	1	6	1	1	1	2			1		1	2	2
1875	2	1	3	1969	6	1	1						3		SECRETARIA EN LA MUNICIPALIDAD	4115	SERVICIOS COMUNALES SOCIALES	84110	88	5	1	1		2		1	1	3	3	3	3	3	1	1	6				2			1		1	2	2
1876	1	6	9	1947	6	1	1						3		PREPARACION Y CORTE DE LADRILLOS	7321	CONSTRUCCIÃ³N	43909	2	2	2			2		1	1	3	3	3	3	3	3	2	1	3			1	1	3	1		3	2	2
1877	1	1	3	1944	6	1	1						2	0	CHOFER DE TAXI	8322	TRANSPORTE TERRESTRE	49221	1	1	2			2		2		3	3	1	1	1	1	1	6				2			4	independiente	88	2	2	2	4	2
1878	1	7	3	1959	6	1	1						3		TECNICO EN INSPECCION VIAL	3112	SERVICIO COMUNAL	42100	5	5	2			1	7	1	1	3	3	3	3	2	1	1	6				2			1		2	2	2
1879	1	1	1	1964	6	1	1						2	0	ELECTROMECANICO	7241	ELECTRICIDAD	45201	1	1	2			2		2		3	3	3	3	1	3	2	6				1	10	2	4	clientes	2	1	2	2	4	2
1880	1	2	1	1984	6	1	1						3		SUPERVISOR DE CAJAS	4211	COMERCIO MAYOR	47112	88	5	2			1	19	1	1	3	3	3	3	2	1	1	2	1	1	1	2			1		2	2	2
1881	2	2	1	1969	6	1	1						3		PROFESORA DE GENERAL BASICA	2331	ENSEÑANZA	85100	88	3	2			2		1	1	3	3	3	3	3	2	1	5	1	1	1	2			1		2	2	2
1882	1	1	9	1955	6	1	1						3		JEFE DE GABINETE	1120	SERVICIO COMUNAL	84110	88	4	1	2		1	30	1	1	1	1	1	3	2	1	1	2				1	1	1	1		1	2	2
1883	1	3	1	1968	6	1	1						3		SIEMBRA,RIEGO,COSECHA DE MAIZ	6111	AGRICOLA	1110	88	4	2			2		1	1	3	3	3	3	3	2	1	5	1	1	1	2			1		2	2	2
1884	1	1	1	1964	6	1	2	2	1				3		MANIPULADORA DE ALIMENTO	5122	SERVICIO COMUNAL	56290	88	88	2			2		1	1	3	3	3	3	3	3	2	3				2			1		2	2	2
1885	1	1	6	1981	6	1	1						3		JORNALERO EN CONSTRUCCIÃ³N ,CARGA DE MATERIELES,TRABAJO CON PALA	9313	CONSTRUCCIÃ³N	43909	9	9	2			2		1	1	3	3	3	3	3	2	2	1	1	2	2	1	1	3	1		1	1	1
1886	2	2	1	1984	6	1	1						4		ASEO, ALMUERZO,LAVADO, PLANCHADO ETC	9131		97001		1				1	1	1	1	3	3	3	3	3	2	1	1	2			1	1	3	1		1	2	2
1887	1	1	4	1983	6	1	1						3		OPERADOR DE MAQUINARIA AGRICOLA	8331	EMPRESA AGRICOLA	1612	88	8	2			2		1	1	3	3	3	3	3	3	2	2	1	3	2	1	4		1		1	2	2
1888	2	2	3	1971	6	1	2	2	1				3		INJERTAPLANTAS DE PARRA EN VIVERO	9211	AGRICULTURA	1210	88	6	2			2		2		3	3	3	3	3	3	2	2	1	3	88	1	1	4	1		2	2	2
1889	2	8	1	1972	6	1	1						3		DESBROTE DE PARRONES	9211	AGRICULTURA	1619	88	7	2			2		1	1	3	3	3	3	3	3	2	1	3			1	1	2	1		1	2	2
1890	2	5	2	1988	6	1	1						3		SELECCIONAR PLANTAS EN VIVERO	6113	AGRICOLA	1300	88	6	2			2		1	1	3	3	3	3	3	3	2	1	1	3	2	1	3		1		1	2	2
1891	1	1	7	1968	6	1	1						2	0	CARPINTERO EN CONSTRUCCION	7124	CONSTRUCCION	43304	1	1	2			2		2		3	3	3	3	3	3	2	1				1	2		4	CON EL DUEÃ±O DE LOCAL	1	2	2	1	4	1
1892	1	2	7	1964	6	1	1						3		ENCARGADO DE BODEGA	4131	INDUSTRIA MANUFACTURERA	16200	88	6	2			1	12	1	1	3	3	3	3	2	2	1	6	1	1	1	2			1		2	2	2
1893	2	2	9	1941	6	1	1						1	2	LAVANDERIA	9133	ACTIVIDAD NO BIEN ESPECIFICA	96010	2	2	2			1	1	2		1	1	1	2	1	2	1	6				2								2	4	2
1894	2	1	5	1965	6	1	1						3		PROFESORA DE EDUCACION BASICA	2331	SERVICIO COMUNAL	85100	4	4	2			2		1	1	3	2	2	3	3	3	1	5				2			1		1	2	2
1895	2	1	6	1985	6	1	2	2	1				3		SECRETARIA ,PAGA SUELDOS CONTABILIDAD,VENDEDORA,ETC	4115	ACTIVIDADES NO BIEN ESPECIFICADAS	45200	3	3	2			1	3	1	1	2	3	2	3	2	3	1	4	1	1	1	2			1		2	2	2
1896	1	1	1	1949	6	1	1						2	0	TALLER DE MUEBLES ,REPARACION Y MANTENCION	7437	ACTIVIDAD NO BIEN ESPECIFICA	31001	1	1	2			2		2		3	1	1	1	1	3	2	6				1	20	4	4	independiente	88	1	1	2	3	2
1897	2	5	3	1965	6	1	1						3		ASEO Y MANTENIMIENTO EN CASINO	9132	COMERCIO MAYOR RESTAURANTES HOTELES	56101	88	8	2			1	1	1	1	2	3	3	3	2	3	1	3	1	1	1	2			2		1	1	1
1898	2	3	1	1969	6	1	1						5		CUIDADO DE NIÃ±OS	5131		97001		1				2		1	1	3	3	3	3	3	3	2	1	2			1	1	1	1		2	2	2
1899	1	3	1	1974	6	1	1						2	0	PEGA LADRILLOS,TRABAJOS DE ALBAÃ±ILERIA	7122	CONSTRUCCIÃ³N	43909	1	1	2			2		2		99	99	99	99	1	3	2	1				1	2		99		1	2	2	1	1	1
1900	1	3	7	1955	6	1	1						2	0	MAESTRO ALBAÃ±IL,PEGA CERAMICA,PISOS FLOTANTES,GASFITERIA,ETC	7122	CONSTRUCCION	43909	1	1	2			2		2		99	99	99	88	1	3	1	5				1	2		1		1	99	99	1	4	1
1901	2	2	6	1984	6	1	1						3		CAJERA	4211	AGRICOLA	1110	88	4	2			2		1	1	3	3	3	3	3	1	1	2	1	1	1	1	3	3	1		1	2	2
1902	2	1	8	1957	6	1	1						3		MANIPULADORA DE ALIMENTOS	5122	SERVICIO SOCIAL	84120	88	2	1	1		2		1	1	3	3	3	3	3	1	1	5				2			2		2	2	2
1903	1	1	7	1972	6	1	1						3		CHOFER DE CAMIONETA ,REPARTIDOR DE PEDIDOS EN SUPERMERCADO	8322	COMERCIO MAYOR	47112	88	6	2			2		1	1	3	3	3	3	3	1	1	6	1	1	1	2			1		2	2	2
1904	1	2	1	1988	6	1	1						3		AUXILIAR DE ASEO Y MANTENCION	9132	S.A.G. SERVICIO COMUNAL	1619	88	4	2			2		1	1	3	3	3	3	3	3	2	1				1	1		1		2	2	2
1905	1	1	9	1968	6	1	1						3		VENDEDOR DE MEDICAMENTOS	5220	COMERCIO MAYOR	46491	9	4	2			2		1	1	3	3	3	3	3	1	1	5	1	1	1	2			1		2	2	2
1906	1	2	3	1966	6	1	2	2	1				3		GUARDIA DE SEGURIDAD O NOCHERO	5169	ACTIVIDADES NO BIEN ESPECIFICADAS	80102	88	4	2			2		1	1	3	3	3	3	3	2	1	3	1	1	1	2			1		2	2	2
1907	1	1	7	1972	6	1	1						3		PROFESOR EDUCACION MEDIA	2320	SERVICIOS COMUNALES SOCIALES	85210	88	6	2			2		1	1	3	3	1	3	3	2	1	4	99			2			1		2	2	2
1908	2	30	11	1957	6	1	1						2	50	PROFESORA	2320	INSTITUTO POLITECNICO	85210	6	6	1	1		2		1	1	1	1	1	1	3	1	1	6				2			1		1	2	2	2	4	2
1909	1	6	6	1968	6	1	1						3		CHOFER DE LOCOMOCION COLECTIVA	8323	TRANSPORTES	49210	88	2	2			2		1	1	3	3	3	3	3	1	1	6	1	1	1	2			1		2	2	2
1910	2	7	1	1963	6	1	1						3		EDUCADORA DE PARVULO	2332	EDUCACION	85100	88	4	2			2		1	1	3	3	3	3	3	2	1	6				2			1		2	2	2
1911	1	3	3	1963	6	1	1						3		OPERADOR DE MAQUINA MOLDURERA PARA PROCESAR MADERA	8141	INDUSTRIA MANUFACTURERA	16100	88	7	2			1	6	1	1	3	3	3	3	2	2	1	4	1	1	1	2			1		1	2	2
1912	1	1	3	1957	7	1	2	1					2	0	ELECTRICISTA	7137	PARTICULAR	35100	1	1	2			2		2		3	88	3	3	1	3	1	6				2			88		2	2	2	1	4	2
1913	1	2	1	1952	7	1	2	2	2	1			3		MAESTRO CONTRUCTOR	7121	CONTRUCCIONES DE VIVIENDAS	41000	3	3	2			2		1	1	3	88	88	3	3	2	1	4	1	3	88	1	1	1	1		2	2	2
1914	1	1	1	1967	7	1	1						3		PEDAGOGÃ­A EN EDUCACIÃ³N BASICA	2331	PROFESOR DE MATEMÃ¡TICAS	85100	6	5	2			2		1	1	2	2	2	2	3	1	1	3	1	1	1	2			1		99	2	2
1915	1	1	8	1971	7	1	1						3		VENDEDOR	5220	VENDEDOR DE AUTOS	45100	4	4	2			2		1	1	3	3	3	3	3	2	1	4	1	1	1	2			1		2	2	2
1916	2	2	1	1978	7	1	1						3		EDUCADORA DE PARVULO	2332	SERVICIO COMUNALES SOCIALES JARDIN INFANTIL	85100	9	4	2			1	1	1	1	3	3	3	3	2	2	1	3	1	1	1	2			1		1	2	2
1917	1	1	6	1940	7	1	1						2	0	VENDEDOR DE BEBIDAS ALCOHOLICAS	5220	COMERCIO MAYOR/MENOR RESTAURANTES	46303	1	1	2			2		2		1	1	1	1	1	3	1	6				2			99		99	2	2	2	4	2
1918	1	6	8	1983	7	1	1						1	2	ADMINISTRA UN RESTAURANTE DE BEBIDAS ALCOHOLICAS Y COMIDAS	1315	COMERCIO MAYOR/MENOR RESTAURANTES EXPENDIO DE BEBIDAS ALCOHOLICAS Y COMIDA	56101	2	2	2			1	1	2		1	1	1	1	1	1	1	5				2								2	4	2
1919	2	1	1	1968	7	1	1						3		MAESTRA MECANICA REPARADORA DE FRENO DE AUTO	7231	NO BIEN ESPECIFICADO VENTA DE RESPUESTOS Y ARREGLO DE AUTOS	45200	2	2	2			1	1	1	1	1	1	1	3	2	2	1	6	2			2			1		2	2	2
1920	1	8	5	1983	7	1	2	2	2	1			3		PROFESOR	2300	EDUCACIÃ³N	85100	5	5	2			2		1	2	3	3	3	3	3	2	2	1	2			1	1	1	4	DAEM	2	1	1
1921	2	3	1	1964	7	1	1						3		PROFESORA DE LENGUAJE	2320	EDUCACIÃ³N	85100	6	6	2			2		1	1	3	3	3	3	3	3	1	5	1	1	1	2			1		2	2	2
1922	2	9	4	1957	7	1	1						2	0	COMERCIANTE DE FLORES AMBULANTE	5220	COMERCIO DE FLORES	47731	1	1	2			2		2		3	3	3	1	1	3	1	6				2			88		88	2	2	2	4	2
1923	1	2	1	1960	7	1	2	2	2	1			3		AUXILIAR UNIVERSIDAD SANTO TOMAS	9132	PRESTADOR DE SERVICIO	85220	4	4	2			2		1	1	3	2	3	3	3	3	2	1	1	2	3	2			1		1	2	2
1924	1	1	4	1956	7	1	1						3		CONNSTRUCCION DE ANDAMIO	9313	CONSTRUCTORA	43902	9	9	2			2		1	1	3	1	1	3	3	2	1	3	1	1	1	2			1		2	2	2
1925	1	1	1	1962	7	1	1						2	0	INSTALACIONES DE BALDOSAS	7120	CONSTRUCCIÃ³N	43302	1	1	2			2		1	1	3	3	1	3	3	3	2	1				1	2	2	1		1	1	2	1	4	2
1926	1	2	2	1981	7	1	1						3		COTADOR AUDITOR	2411	COTABILIDAD GUVERNAMENTAL	84110	3	3	1	2		2		1	1	2	2	99	99	2	1	1	5				2			4	RRHH	2	2	2
1927	1	2	12	1980	7	1	1						3		REPONEDOR	5220	SUPERMERCADO	47112	9	6	2			2		1	1	3	3	3	3	3	1	1	4	1	1	1	2			4	marca que vende el supermercado	1	1	1
1928	2	1	1	1979	7	1	2	2	2	1			5		LABORES DOMESTICAS	9131		97001		1				2		2		2	2	2	2	3	2	2	2	1	1	1	2			99		99	1	2
1929	2	1	3	1954	7	1	2	2	2	1			2	0	hacia aseos en casas particulares, lavados y costuras	9131	aseos, planchados, costuras	97001	1	1	2			2		2		3	3	3	3	1	3	2	1				2			99		99	2	2	2	4	2
1930	2	12	5	1958	7	1	1						3		KINESIOLOGA	3226	HOSPITAL	86100	9	7	2			2		1	1	3	3	3	3	3	1	1	6	1	1	1	2			1		2	2	2
1931	2	2	1	1956	7	1	2	2	2	1			3		RELACIONADOR PUBLICO	2419	SEREMI EDUCACIÃ³N	84120	6	2	1	2		2		1	1	3	3	3	3	3	2	1	3				2			1		1	2	2
1932	2	1	1	1974	7	1	1						3		TECNICO EN ENFERMERÃ­A	3231	CONSULTORIO DE ATENCIÃ³N PRIMARIA	86100	88	7	2			2		1	1	3	3	3	3	3	1	1	5	1	1	1	2			1		1	2	2
1933	1	28	2	1983	7	1	1						3		ASISTENTE DE INGENIERO COLSULTOR	3439	CONSULTORIAS	70000	5	5	2			2		1	1	3	3	3	3	3	1	1	3	1	1	1	2			1		1	2	2
1934	1	26	6	1973	7	1	1						3		ADMINISTRATIVO EN MULTITIENDA	3439	COMERCIO	45000	9	7	2			2		1	1	3	3	3	3	3	1	1	6	1	1	1	2			1		1	2	2
1935	2	5	6	1987	7	1	2	2	2	1			3		ATENCION DE KIOSCO DE CONFITES	5230	VENTA DE CONFITES	47214	2	2	2			2		1	1	3	3	3	3	3	3	2	1	3			2			1		1	2	2
1936	2	3	1	1970	7	1	1						3		JEFA DE LABORATORIO DE MUESTRAS ENOLOGICAS	2213	PRODUCCION DE VINOS	11020	9	9	2			1	4	2		3	3	2	3	2	3	1	3	1	1	1	2			1		2	2	2
1937	2	1	6	1971	7	1	1						5		SERVICIO DOMESTICO CUIDADO DE NIÑOS	9131		97001		1				2		2		99	3	2	3	3	2	1	2	3			2			1		1	2	2
1938	1	18	7	1973	7	1	1						3		CABO PRIMERO	5162	CARABINEROS	84230	9	6	3	1		2		1	1	3	3	3	3	3	1	1	6			1	2			1		1	2	2
1939	2	2	9	1979	7	1	1						3		MANTENCION DE JARDINES	6113	PAISAJISMO	81301	3	2	2			2		1	1	3	3	3	3	3	3	2	1	2			1	2	1	1		1	2	2
1940	2	1	1	1963	7	1	1						3		REALIZA ASEO EN TERMINAL DE BUSES	9132	MUNICIPALIDAD	84130	88	3	2			2		1	2	3	3	3	99	3	3	1	2	88			2			4	MUNICIPALIDAD	2	1	2
1941	1	2	9	1962	7	1	2	2	2	1			3		DESPACHADOR DE PIZZAS Y COMIDA RAPIDA	8321	COMIDA RAPIDA Y PIZZERIA	56100	3	3	2			2		1	1	3	3	3	3	3	1	1	3	3			2			1		1	2	2
1942	1	2	2	1948	7	1	1						3		CHOFER REPARTIDOR DE PAN	8320	PANADERIA	10711	5	2	2			2		1	1	3	3	3	3	3	1	1	6	1	1	1	2			1		1	2	2
1943	1	1	4	1981	7	1	1						2	0	ARTESANO Y MUSICO	7330	VENTA DE ARTESANIAS Y ESPECTACULOS ARTISTICOS	47736	1	1	2			2		2		3	1	1	1	1	3	1	5				2			1		99	2	2	2	4	2
1944	1	6	5	1978	7	1	1						3		AGENTE DE PROMOCIÃ³N MEDICA	3415	INDUSTRIAS FARMACÃ©UTICA	47721	7	7	2			2		1	1	3	3	3	3	3	1	1	3	1	1	1	2			1		1	2	2
1945	2	1	1	1961	7	1	1						3		AUXILIAR DE SERVICIO EN HOGAR DE MENOR	9132	SERVICIOS COMUNALES	88900	9	4	2			2		1	1	3	3	3	3	3	2	1	5	1	1	1	2			1		1	2	2
1946	2	2	6	1983	7	1	1						3		PSICOLOGÃ­A HOGAR DE MENORES	2445	SERVICIOSCOMUNALESSOCIALES	86909	6	6	2			1	8	1	1	1	1	1	3	2	1	1	3	1	1	1	2			1		1	99	2
1947	2	2	8	1982	7	1	1						2	0	VENDEDOR EN ALMACENAMIENTO	5220	COMERCIO	47700	1	1	2			2		2		3	3	3	3	1	2	1	5				2			88		99	2	2	1	3	1
1948	2	25	8	1968	7	1	1						2	0	peluquera	5141	peluqueria	96021	1	1	2			2		2		1	1	1	1	1	3	1	3				2			99		99	2	2	2	4	2
1949	1	2	3	1961	7	1	1						2	0	SOLDADOR ESTRUCTURAS METALICAS	7212	CONSTRUCCIÃ³N	43909	1	1	2			2		2		3	88	1	1	1	3	1	6				2			99		99	2	2	1	4	2
1950	1	1	1	1962	7	1	1						3		INICIACION DE ACTIVIDADES A CONTRIBUYENTES	3442	SERVICIO DE IMPUESTOS INTERNOS	84110	9	6	1	2		2		1	1	3	3	2	3	2	1	1	6				2			1		1	2	2
1951	2	2	1	1975	7	1	1						5		SERVICIO DOMESTICO	9131		97001		1				2		1	1	3	3	3	3	3	2	1	5	2			2			1		99	2	2
1952	1	5	6	1978	7	1	1						3		ENVASADO VIENESA PF	9322	ENVASADO PF	10120	9	8	2			1	4	1	1	3	3	3	3	3	1	1	4	1	1	1	2			1		2	2	2
1953	1	5	1	1941	7	1	1						3		mantencion de jardines en plazas publicas	6113	aseo y ornato	81292	88	5	2			2		1	1	3	3	3	3	3	3	1	6	1	1	1	2			1		1	1	2
1954	1	5	6	1962	7	1	1						2	0	ATIENDE UN MINI SUPERMERCADO	5220	MINIMARKET DE ABARROTES	47113	1	1	2			2		2		99	1	1	1	1	1	1	6				2			99		1	1	2	2	3	2
1955	1	7	1	1975	7	1	1						3		TECNICO ELECTRICO	3113	INSTALACIONES ELECTRICAS REDES DE AGUA Y GAS	43210	9	5	2			2		1	1	3	3	3	3	3	1	1	6	1	1	1	2			1		1	2	2
1956	2	2	1	1960	7	1	1						3		PROFESORA DE ENSEÃ±ANSA MEDIA	2320	ENSEÃ±A	85210	6	6	2			2		1	1	3	3	3	3	3	1	1	5	1	1	1	2			2		2	1	1
1957	1	2	5	1964	7	1	1						3		ENFERMERO MILITAR	3231	SERVICIOS COMUNALES SOCIALES	84220	9	9	3	1		1	5	1	1	3	3	2	3	2	1	1	6				2			1		1	2	2
1958	2	2	6	1949	7	1	1						5		EMPLEADA DOMESTICA Y CUIDADO DE NINOS	9131		97001		1				2		1	1	3	3	3	3	3	3	1	3	1	1	1	2			1		1	2	2
1959	1	1	1	1962	7	1	1						3		JEFE DE DESPACHO EN LA FABRICA DE CECINAS PF	4131	INDUSTRIAS MANUFACTURA	10120	9	9	2			1	60	1	1	1	2	1	1	2	1	1	6	1	1	1	2			1		1	2	2
1960	2	1	1	1973	7	1	2	2	1				3		EJECUTIVO DE VENTA	3415	ESTABLECIMIENTO FINANCIERO	64990	9	5	2			2		1	1	3	3	3	3	3	3	2	1	1	2	3	2			1		1	2	2
1961	1	2	1	1955	7	1	1						3		JEFE DE OBRA VE QUE LOS TRABAJADORES CUMPLAN CON LAS TAREAS ASIGNADAS VELANDO POR LA CALIDAD DE LA OBRA	1223	CONSTRUCCIÃ³N DE VIVIENDAS	41000	9	9	2			1	20	1	1	1	3	1	3	2	1	1	6	1	1	1	2			1		1	2	2
1962	2	2	1	1953	7	1	1						3		PARAMEDICO	3221	SALUD HOSPITAL DE TALCA	86100	4	4	1	1		2		1	1	3	3	3	3	3	1	1	6				2			1		2	2	2
1963	2	8	1	1973	7	1	1						5		CUIDA ANCIANOS	9131		97001		2				2		1	1	3	3	3	3	3	3	1	3	1	1	1	2			1		1	2	2
1964	1	1	2	1963	7	1	1						3		CHOFER DEL MOP	8324	OBRAS PUBLICAS	84110	9	9	1	2		2		1	1	3	3	3	3	3	2	1	6				2			1		1	2	2
1965	1	7	9	1966	7	1	1						3		distribuciÃ³n de producto	8320	transporte	58599	3	3	2			1	1	1	1	3	1	1	3	2	2	1	4	1	1	1	2			1		1	2	2
1966	1	1	1	1959	7	1	1						2	2	administrativo de fabrica cemento	3439	manufacturas	23940	2	2	2			1	2	2		1	1	1	1	1	3	1	3				2			99		99	2	2	2	3	1
1967	2	2	5	1970	7	1	1						3		VENDEDOR DE AMASANDERIA	5220	AMASANDERIA	10710	6	4	2			1	3	1	1	1	1	1	3	2	2	1	4	1	2	2	1	1	4	1		1	2	2
1968	1	26	11	1984	7	1	2	2	2	2	1		3		GUARDIA DE SEGURIDAD	5169	SEGURIDAD	84230	5	5	2			2		1	2	3	3	3	3	3	3	2	1	2			2			3		2	1	1
1969	1	1	1	1955	7	1	1						2	0	VENDEDOR DE ARTESANIA	9112	COMERCIO DE ARTESANIAS	47736	1	1	2			2		2		3	1	1	1	1	1	1	6				2			88		88	88	88	2	3	2
1970	1	2	1	1990	7	1	1						3		medicion de equipos de luz	9153	verificacion de medidores electricos	35100	9	5	2			2		1	1	3	1	1	3	3	1	1	1	1	2	3	2			1		2	1	2
1971	1	2	5	1969	7	1	1						3		conductor de camiones	8324	transportes	49230	4	4	2			2		1	1	3	3	3	3	3	2	1	1	1	1	1	1	2	4	1		1	2	2
1972	1	1	1	1968	7	1	1						3		CONTADOR AUDITOR DE SII DE TALCA	2411	NO ESPECIFICADO EN SII	84110	9	7	1	1		1	24	1	1	2	1	1	1	2	3	1	3				2			1		1	2	2
1973	1	1	1	1948	7	1	1						2	2	COMERCIANTE AGRICULTOR VENTA DE VIÑOS Y UVA	6130	AGRICULTURA VIÑAS VENTA DE VINO Y UVA	46301	2	2	2			1	2	2		1	1	1	1	1	3	1	6				2			99		99	2	2	2	4	2
1974	1	1	2	1976	7	1	1						3		maestro automotris	7231	se encarga de los motores de los autos	45200	3	3	2			2		1	1	1	2	2	2	3	1	1	6	1	1	1	2			1		2	88	2
1975	1	1	1	1964	7	1	1						3		trabaja trasladando madera est.	4133	fletes	49231	1	1	2			2		2		3	3	3	3	3	3	2	6	2			1	4	2	1		2	2	2
1976	2	1	1	1952	7	1	2	2	2	1			3		cortando arandalos	9211	agricultura	1250	7	7	2			2		1	1	3	3	88	3	3	3	2	1	2			1	1	1	1		99	99	99
1977	2	2	4	1984	7	1	2	2	2	1			3		tepporera de cebollas	9211	agricultura	1132	5	5	2			2		1	1	1	1	2	2	3	3	2	1	1	2	4	1	5	2	1		1	2	2
1978	1	0	0	1947	7	1	2	1					2	0	TRABAJOS ESPORADICOS	9999	POLOLITOS	0	1	1	2			2		2		3	3	99	99	1	3	2	6				1	10	4	99		99	99	2	2	4	2
1979	1	1	1	1968	7	1	1						3		JORNAL AGRÃ­COLA	9211	AGRICULTURA	1619	88	88	2			2		1	1	3	3	3	3	3	3	2	4	3			1	2	2	1		1	2	2
1980	1	2	9	1966	7	1	1						2	0	CONTADOR PARTICULAR	3433	CONTABILIDAD	69201	1	1	2			2		2		1	1	1	1	1	1	1	6				2			88		99	2	2	2	3	1
1981	1	6	5	1977	7	1	2	2	2	1			3		CAJERO	4211	PUB DISCOTEQUE	56101	3	3	2			2		1	1	3	3	3	3	3	3	2	1	2			2			1		1	2	2
1982	1	1	9	1974	7	1	1						3		CHOFER DE MAQUINARIA PESADA	8333	CONSTRUCCIÃ³N DE CASAS Y OTROS	41000	88	88	2			2		1	1	3	3	3	3	3	2	1	5	1	1	1	2			1		1	2	2
1983	1	1	1	1961	7	1	1						3		OPERADOR DE MAQUINARIA ESTROSORA	8232	EMPRESA DE FABRICACION DE PLASTICOS	22209	5	5	2			2		1	1	3	3	3	3	3	2	1	6	1	1	1	2			1		88	2	2
1984	1	2	5	1961	7	1	1						3		maestro de cocina	5122	empresa faenera prestan servicios alimenticios	56290	88	3	2			1	2	1	1	3	3	3	3	2	1	1	6	1	1	1	2			1		88	2	2
1985	1	3	5	1971	7	1	2	2	2	1			3		CARPINTERIA CONSTRUCCION DE CAMPAMENTOS	7124	CONSTRUCTORA DE CAMPAMENTOS	43304	88	4	2			2		1	1	3	3	3	3	3	2	2	6	1	2	3	1	1	3	1		1	2	2
1986	1	6	8	1961	7	1	1						2	2	VENTA DE ABARROTES EN SU BARRIO	5220	VENTA DE ABARROTES	47191	2	2	2			1	2	2		1	1	1	1	1	2	1	6				2			99		99	99	2	2	3	2
1987	1	1	1	1966	7	1	1						3		MAESTRO ALBAÑIL	7122	CONSTRUCCION DEVIVIENDAS HABITACIONALES	41000	3	3	2			2		1	1	3	3	3	3	3	2	1	6	2			2			1		1	2	2
1988	1	3	4	1966	7	1	1						3		CHOFER DE BUS TRANSPORTE DE PASAJEROS	8323	TRANSPORTE DE PASAJEROS	49224	9	2	2			1	1	1	1	3	3	3	3	3	2	1	6	1	1	1	2			1		1	2	2
1989	1	2	9	1953	7	1	1						2	0	mecanico automotriz	7231	mecÃ¡nica	1907	1	1	2			2		2		1	1	1	1	1	2	1	6				2			99		99	2	2	2	3	2
1990	2	1	4	1967	7	1	1						2	0	COMERCIANTE DE ABARROTES EN NEGOCIO PARTICULAR	1314	COMERCIO MENOR	47810	1	1	2			2		2		99	1	1	1	1	1	1	6				2			99		88	2	2	2	3	2
1991	2	1	1	1959	7	1	1						3		MANIPULADORA DE ALIMENTOS EN JARDÃ­N INFANTIL	5122	EDUCACION JARDIN INFANTIL	85100	3	3	2			2		1	1	3	3	3	3	3	1	1	3	1	1	1	2			1		2	2	2
1992	1	1	1	1966	7	1	1						2	0	COMERCIANTE DE ARTICULOS DE FERRETERIA	1314	COMERCIO	47521	1	1	2			2		2		1	1	1	1	1	1	1	5				2			99		99	2	2	2	3	1
1993	1	5	12	1973	7	1	1						3		CHOFER	8324	CAMION DE DISTRIBUIDORA DE ALIMENTOS	49232	9	7	2			2		1	1	3	3	3	3	3	3	1	1	1	2	4	2			1		1	2	2
1994	1	2	4	1959	7	1	1						1	2	CHOFER COLECTIVO	8322	MANEJAR TRASLADO DE PASAJEROS	49221	2	2	2			2		2		1	1	1	1	1	1	1	3				2								2	4	2
1995	1	23	7	1956	7	1	1						3		OPERARIO EMPRESA DE TRANSPORTE DE COMBUSTIBLE	8324	TRANSPORTE DE COMBUSTIBLE	46610	9	8	2			2		1	1	3	3	3	3	3	1	1	6	1	1	1	2			1		1	2	2
1996	2	1	1	1971	7	1	2	2	2	1			3		ADMINISTRATIVA CONTABLE	2411	GRANDES TIENDAS	47199	8	4	2			1	6	1	1	3	3	2	3	2	1	1	6	1	1	1	1	1	3	4	CONTADOR	2	1	1
1997	1	10	7	1972	7	1	1						2	0	MUEBLISTA	7422	TALLER DE MUEBLES	95240	1	1	2			2		2		1	1	1	1	1	3	1	5				2			99		99	2	2	2	3	2
1998	2	20	4	1952	7	1	2	2	2	1			5		ASESORA DEL HOGAR	9131		97001		1				2		1	88	3	3	3	3	3	2	1	4	3			2			1		2	2	2
1999	1	2	3	1990	7	1	1						3		MECANICO AUTOMOTRIZ	7231	TALLER DE VULCANIZACION	45200	2	2	2			2		1	1	2	3	2	3	3	2	1	2	2			2			1		1	2	2
[truncated: 7,504 more rows]
[truncated: 611 more columns]
